# Supplementary material for: Methyl 6′-amino-5′-cyano-2′-methyl-2-oxospiro­[indoline-3,4′-pyran]-3′-carboxyl­ate
Source: Acta Crystallogr Sect E Struct Rep Online. 2010 Dec 24;67(Pt 1):o238. doi: 10.1107/S1600536810053274 (PMC3050260; doi:10.1107/S1600536810053274)
Supplement: Supplementary file 1 [file e-67-0o238-sup1.cif]

##############################################################################
###                                                                        ###
###        Electronic paper (Acta Crystallographica Section E)             ###
###                                                                        ###
##############################################################################
#                                                                            #
# This CIF contains the data in a paper accepted for publication in Acta     #
# Crystallographica Section E. It conforms to the requirements of Notes      #
# for Authors for Section E, and has been peer reviewed under the auspices   #
# of the IUCr Commission on Journals.                                        #
#                                                                            #
# Full details of the Crystallographic Information File format               #
# are given in the paper "The Crystallographic Information File (CIF):       #
# a New Standard Archive File for Crystallography" by S. R. Hall, F. H.      #
# Allen and I. D. Brown [Acta Cryst. (1991), A47, 655-685].                  #
#                                                                            #
# The current version of the core CIF dictionary is obtainable from          #
# ftp://ftp.iucr.org/pub/cif_core.dic. The current version number is 2.4.    #
#                                                                            #
# Software is freely available for graphical display of the structure(s) in  #
# this CIF.  For information consult the CIF home page http://www.iucr.org/  #
# cif/home.html                                                              #
#                                                                            #
# This file may be used for bona fide research purposes within the           #
# scientific community so long as proper attribution is given to the journal # 
# article from which it was obtained.                                        #
#                                                                            #
##############################################################################
                                             
data_global
_audit_creation_method     'form.cif (version 2.0)'
_journal_data_validation_number     ?
_journal_date_recd_electronic     2010-11-17
_journal_date_accepted     2010-12-18
_journal_name_full     'Acta Crystallographica, Section E'
_journal_year     2011
_journal_volume     67
_journal_issue      1
_journal_page_first     o238
_journal_page_last     o238
_journal_paper_category     QO
_journal_coeditor_code     BX2334
_publ_contact_author_name     'Song-lei Zhu'
_publ_contact_author_address
;
Department of Chemistry, Xuzhou Medical College
Xuzhou 221004, People's Republic of China
;
_publ_contact_author_email     'songleizhu@126.com'
_publ_contact_author_fax     '86 516 83979800'
_publ_contact_author_phone     '86 516 83979800'
_publ_section_title
;
Methyl
6'-amino-5'-cyano-2'-methyl-2-oxospiro[indoline-3,4'-pyran]-3'-carboxylate
;
loop_
    _publ_author_name
    _publ_author_footnote
    _publ_author_address
    'Song-Lei Zhu' ?
;
Department of Chemistry, Xuzhou Medical College,
Xuzhou 221004, People's Republic of China
;
    'Ting Liu' ?
;
Department of Chemistry, Xuzhou Medical College,
Xuzhou 221004, People's Republic of China
;
_publ_section_synopsis     .
data_I
_audit_creation_method     SHELXL-97
_chemical_name_systematic
;
Methyl
6'-amino-5'-cyano-2'-methyl-2-oxospiro[indoline-3,4'-pyran]-3'-carboxylate
;
_chemical_name_common     ?
_chemical_formula_moiety     'C16 H13 N3 O4'
_chemical_formula_sum     'C16 H13 N3 O4'
_chemical_formula_iupac     'C16 H13 N3 O4'
_chemical_formula_weight     311.29
_chemical_melting_point_gt     535
_chemical_melting_point_lt     536
_symmetry_cell_setting     monoclinic
_symmetry_space_group_name_H-M     'P 21/c'
_symmetry_space_group_name_Hall     '-P 2ybc'
loop_
    _symmetry_equiv_pos_as_xyz
    'x, y, z'
    '-x, y+1/2, -z+1/2'
    '-x, -y, -z'
    'x, -y-1/2, z-1/2'
_cell_length_a     15.0260(15)
_cell_length_b     10.0614(11)
_cell_length_c     10.4862(12)
_cell_angle_alpha     90.00
_cell_angle_beta     105.9560(10)
_cell_angle_gamma     90.00
_cell_volume     1524.3(3)
_cell_formula_units_Z     4
_cell_measurement_reflns_used     2324
_cell_measurement_theta_min     2.467
_cell_measurement_theta_max     25.182
_cell_measurement_temperature     298(2)
_exptl_crystal_description     'block'
_exptl_crystal_colour     'colorless'
_exptl_crystal_size_max     0.48
_exptl_crystal_size_mid     0.46
_exptl_crystal_size_min     0.30
_exptl_crystal_density_diffrn     1.357
_exptl_crystal_density_meas     ?
_exptl_crystal_density_method     'not measured'
_exptl_crystal_F_000     648
_exptl_absorpt_coefficient_mu     0.100
_exptl_absorpt_correction_type     multi-scan
_exptl_absorpt_process_details     '(SADABS; Sheldrick, 1996)'
_exptl_absorpt_correction_T_min     0.9536
_exptl_absorpt_correction_T_max     0.9706
_exptl_special_details
;
;
_diffrn_ambient_temperature     298(2)
_diffrn_radiation_type     MoK\a
_diffrn_radiation_wavelength     0.71073
_diffrn_radiation_source     'fine-focus sealed tube'
_diffrn_radiation_monochromator     graphite
_diffrn_measurement_device_type     'Bruker SMART CCD area-detector'
_diffrn_measurement_method     'phi and omega scans'
_diffrn_detector_area_resol_mean     ?
_diffrn_reflns_number     7311
_diffrn_reflns_av_R_equivalents     0.0318
_diffrn_reflns_av_sigmaI/netI     0.0348
_diffrn_reflns_theta_min     1.41
_diffrn_reflns_theta_max     25.01
_diffrn_reflns_theta_full     25.01
_diffrn_measured_fraction_theta_max     0.998
_diffrn_measured_fraction_theta_full     0.998
_diffrn_reflns_limit_h_min     -17
_diffrn_reflns_limit_h_max     17
_diffrn_reflns_limit_k_min     -11
_diffrn_reflns_limit_k_max     11
_diffrn_reflns_limit_l_min     -10
_diffrn_reflns_limit_l_max     12
_diffrn_standards_number     ?
_diffrn_standards_interval_count     ?
_diffrn_standards_interval_time     ?
_diffrn_standards_decay_%     ?
_refine_special_details
;
 Refinement of F^2^ against ALL reflections.  The weighted R-factor wR and
 goodness of fit S are based on F^2^, conventional R-factors R are based
 on F, with F set to zero for negative F^2^. The threshold expression of
 F^2^ > 2sigma(F^2^) is used only for calculating R-factors(gt) etc. and is
 not relevant to the choice of reflections for refinement.  R-factors based
 on F^2^ are statistically about twice as large as those based on F, and R-
 factors based on ALL data will be even larger.
;
_reflns_number_total     2686
_reflns_number_gt     1868
_reflns_threshold_expression     I>2sigma(I)
_refine_ls_structure_factor_coef     Fsqd
_refine_ls_matrix_type     full
_refine_ls_R_factor_all     0.0715
_refine_ls_R_factor_gt     0.0446
_refine_ls_wR_factor_gt     0.1043
_refine_ls_wR_factor_ref     0.1267
_refine_ls_goodness_of_fit_ref     1.043
_refine_ls_restrained_S_all     1.043
_refine_ls_number_reflns     2686
_refine_ls_number_parameters     210
_refine_ls_number_restraints     0
_refine_ls_hydrogen_treatment     constr
_refine_ls_weighting_scheme     calc
_refine_ls_weighting_details
         'calc w=1/[\s^2^(Fo^2^)+(0.0591P)^2^+0.4180P] where P=(Fo^2^+2Fc^2^)/3'
_atom_sites_solution_hydrogens     geom
_atom_sites_solution_primary     direct
_atom_sites_solution_secondary     difmap
_refine_ls_shift/su_max     0.000
_refine_ls_shift/su_mean     0.000
_refine_diff_density_max     0.214
_refine_diff_density_min     -0.256
_refine_ls_extinction_method     none
_refine_ls_extinction_coef     ?
loop_
    _atom_type_symbol
    _atom_type_description
    _atom_type_scat_dispersion_real
    _atom_type_scat_dispersion_imag
    _atom_type_scat_source
    'C' 'C' 0.0033 0.0016
                         'International Tables Vol C Tables 4.2.6.8 and 6.1.1.4'
    'H' 'H' 0.0000 0.0000
                         'International Tables Vol C Tables 4.2.6.8 and 6.1.1.4'
    'O' 'O' 0.0106 0.0060
                         'International Tables Vol C Tables 4.2.6.8 and 6.1.1.4'
    'N' 'N' 0.0061 0.0033
                         'International Tables Vol C Tables 4.2.6.8 and 6.1.1.4'
_computing_data_collection     'SMART (Bruker, 2004)'
_computing_cell_refinement     'SAINT (Bruker, 2004)'
_computing_data_reduction     'SAINT (Bruker, 2004)'
_computing_structure_solution     'SHELXS97 (Sheldrick, 2008)'
_computing_structure_refinement     'SHELXL97 (Sheldrick, 2008)'
_computing_molecular_graphics     'SHELXTL (Sheldrick, 2008)'
_computing_publication_material     'SHELXTL (Sheldrick, 2008)'
loop_
    _atom_site_type_symbol
    _atom_site_label
    _atom_site_fract_x
    _atom_site_fract_y
    _atom_site_fract_z
    _atom_site_U_iso_or_equiv
    _atom_site_adp_type
    _atom_site_calc_flag
    _atom_site_refinement_flags
    _atom_site_occupancy
    _atom_site_disorder_assembly
    _atom_site_disorder_group
    N N1 0.19598(12) 0.37685(18) 0.79711(19) 0.0494(5) Uani d . 1 . .
    H H1 0.1769 0.3191 0.8441 0.059 Uiso calc R 1 . .
    N N2 0.04118(12) 0.68602(18) 0.34455(18) 0.0465(5) Uani d . 1 . .
    H H2A 0.0244 0.6167 0.2958 0.056 Uiso calc R 1 . .
    H H2B 0.0196 0.7628 0.3159 0.056 Uiso calc R 1 . .
    N N3 0.10939(15) 0.3376(2) 0.4093(2) 0.0615(6) Uani d . 1 . .
    O O1 0.08135(10) 0.53203(14) 0.77799(14) 0.0455(4) Uani d . 1 . .
    O O2 0.11839(10) 0.79566(13) 0.52291(15) 0.0471(4) Uani d . 1 . .
    O O3 0.31267(10) 0.62292(17) 0.91261(15) 0.0547(4) Uani d . 1 . .
    O O4 0.35592(12) 0.82091(18) 0.85572(19) 0.0712(6) Uani d . 1 . .
    C C1 0.15256(14) 0.4927(2) 0.7562(2) 0.0384(5) Uani d . 1 . .
    C C2 0.20453(13) 0.56267(19) 0.66513(19) 0.0349(5) Uani d . 1 . .
    C C3 0.28596(13) 0.4696(2) 0.6779(2) 0.0407(5) Uani d . 1 . .
    C C4 0.27590(15) 0.3614(2) 0.7541(2) 0.0464(6) Uani d . 1 . .
    C C5 0.33919(17) 0.2580(2) 0.7802(3) 0.0633(7) Uani d . 1 . .
    H H5 0.3323 0.1857 0.8319 0.076 Uiso calc R 1 . .
    C C6 0.41318(19) 0.2672(3) 0.7260(3) 0.0727(9) Uani d . 1 . .
    H H6 0.4567 0.1991 0.7413 0.087 Uiso calc R 1 . .
    C C7 0.42407(17) 0.3739(3) 0.6501(3) 0.0697(8) Uani d . 1 . .
    H H7 0.4749 0.3774 0.6157 0.084 Uiso calc R 1 . .
    C C8 0.35978(15) 0.4768(3) 0.6242(2) 0.0528(6) Uani d . 1 . .
    H H8 0.3665 0.5487 0.5720 0.063 Uiso calc R 1 . .
    C C9 0.30534(14) 0.7262(2) 0.8305(2) 0.0436(5) Uani d . 1 . .
    C C10 0.23047(13) 0.7054(2) 0.7079(2) 0.0369(5) Uani d . 1 . .
    C C11 0.18724(14) 0.8094(2) 0.6392(2) 0.0405(5) Uani d . 1 . .
    C C12 0.19903(19) 0.9537(2) 0.6704(3) 0.0595(7) Uani d . 1 . .
    H H12A 0.2337 0.9650 0.7614 0.089 Uiso calc R 1 . .
    H H12B 0.1393 0.9945 0.6562 0.089 Uiso calc R 1 . .
    H H12C 0.2316 0.9947 0.6139 0.089 Uiso calc R 1 . .
    C C13 0.39267(17) 0.6183(3) 1.0257(3) 0.0714(8) Uani d . 1 . .
    H H13A 0.4466 0.6437 0.9993 0.107 Uiso calc R 1 . .
    H H13B 0.4006 0.5296 1.0608 0.107 Uiso calc R 1 . .
    H H13C 0.3843 0.6784 1.0925 0.107 Uiso calc R 1 . .
    C C14 0.14114(13) 0.56297(19) 0.52501(19) 0.0344(5) Uani d . 1 . .
    C C15 0.10030(13) 0.67441(19) 0.4638(2) 0.0354(5) Uani d . 1 . .
    C C16 0.12260(14) 0.4396(2) 0.4595(2) 0.0386(5) Uani d . 1 . .
loop_
    _atom_site_aniso_label
    _atom_site_aniso_U_11
    _atom_site_aniso_U_22
    _atom_site_aniso_U_33
    _atom_site_aniso_U_12
    _atom_site_aniso_U_13
    _atom_site_aniso_U_23
    N1 0.0516(11) 0.0375(11) 0.0572(13) -0.0057(9) 0.0114(9) 0.0099(9)
    N2 0.0498(11) 0.0354(10) 0.0468(12) -0.0004(8) 0.0007(9) 0.0029(8)
    N3 0.0726(14) 0.0394(12) 0.0652(14) 0.0061(10) 0.0069(11) -0.0167(10)
    O1 0.0468(9) 0.0417(9) 0.0516(10) -0.0092(7) 0.0195(7) -0.0068(7)
    O2 0.0572(9) 0.0292(8) 0.0498(10) -0.0015(7) 0.0064(8) -0.0020(7)
    O3 0.0523(9) 0.0615(11) 0.0430(10) -0.0108(8) 0.0008(8) -0.0016(8)
    O4 0.0635(11) 0.0758(13) 0.0673(12) -0.0367(10) 0.0062(9) -0.0110(10)
    C1 0.0398(11) 0.0331(12) 0.0390(12) -0.0088(9) 0.0053(9) -0.0050(9)
    C2 0.0345(10) 0.0324(11) 0.0363(11) -0.0034(8) 0.0071(9) -0.0007(9)
    C3 0.0358(11) 0.0414(13) 0.0401(12) -0.0010(9) 0.0022(9) -0.0051(10)
    C4 0.0409(12) 0.0388(12) 0.0513(14) -0.0006(10) -0.0014(10) -0.0034(10)
    C5 0.0586(15) 0.0441(15) 0.0705(18) 0.0072(12) -0.0105(14) 0.0011(12)
    C6 0.0519(15) 0.0648(19) 0.086(2) 0.0207(14) -0.0061(15) -0.0161(16)
    C7 0.0434(14) 0.085(2) 0.076(2) 0.0112(14) 0.0082(13) -0.0167(17)
    C8 0.0405(12) 0.0635(16) 0.0523(15) 0.0028(11) 0.0091(11) -0.0049(12)
    C9 0.0409(11) 0.0503(14) 0.0415(13) -0.0119(11) 0.0148(10) -0.0103(11)
    C10 0.0387(11) 0.0376(12) 0.0365(12) -0.0106(9) 0.0140(9) -0.0054(9)
    C11 0.0456(12) 0.0337(12) 0.0444(13) -0.0115(9) 0.0162(10) -0.0070(10)
    C12 0.0803(17) 0.0336(13) 0.0654(17) -0.0135(12) 0.0217(14) -0.0105(11)
    C13 0.0563(16) 0.098(2) 0.0504(16) 0.0052(15) -0.0013(13) -0.0040(15)
    C14 0.0353(10) 0.0304(11) 0.0372(12) -0.0012(8) 0.0094(9) -0.0029(9)
    C15 0.0363(11) 0.0303(11) 0.0400(13) -0.0037(8) 0.0110(10) -0.0030(9)
    C16 0.0405(11) 0.0354(13) 0.0378(12) 0.0051(9) 0.0070(9) -0.0005(10)
_geom_special_details
;
 All esds (except the esd in the dihedral angle between two l.s. planes)
 are estimated using the full covariance matrix.  The cell esds are taken
 into account individually in the estimation of esds in distances, angles
 and torsion angles; correlations between esds in cell parameters are only
 used when they are defined by crystal symmetry.  An approximate (isotropic)
 treatment of cell esds is used for estimating esds involving l.s. planes.
;
loop_
    _geom_bond_atom_site_label_1
    _geom_bond_atom_site_label_2
    _geom_bond_site_symmetry_2
    _geom_bond_distance
    _geom_bond_publ_flag
    N1 C1 . 1.347(3) ?
    N1 C4 . 1.403(3) ?
    N1 H1 . 0.8600 ?
    N2 C15 . 1.325(3) ?
    N2 H2A . 0.8600 ?
    N2 H2B . 0.8600 ?
    N3 C16 . 1.146(3) ?
    O1 C1 . 1.220(2) ?
    O2 C15 . 1.361(2) ?
    O2 C11 . 1.372(3) ?
    O3 C9 . 1.334(3) ?
    O3 C13 . 1.439(3) ?
    O4 C9 . 1.202(2) ?
    C1 C2 . 1.558(3) ?
    C2 C14 . 1.515(3) ?
    C2 C3 . 1.517(3) ?
    C2 C10 . 1.523(3) ?
    C3 C8 . 1.377(3) ?
    C3 C4 . 1.382(3) ?
    C4 C5 . 1.385(3) ?
    C5 C6 . 1.384(4) ?
    C5 H5 . 0.9300 ?
    C6 C7 . 1.372(4) ?
    C6 H6 . 0.9300 ?
    C7 C8 . 1.391(3) ?
    C7 H7 . 0.9300 ?
    C8 H8 . 0.9300 ?
    C9 C10 . 1.472(3) ?
    C10 C11 . 1.333(3) ?
    C11 C12 . 1.489(3) ?
    C12 H12A . 0.9600 ?
    C12 H12B . 0.9600 ?
    C12 H12C . 0.9600 ?
    C13 H13A . 0.9600 ?
    C13 H13B . 0.9600 ?
    C13 H13C . 0.9600 ?
    C14 C15 . 1.352(3) ?
    C14 C16 . 1.409(3) ?
loop_
    _geom_angle_atom_site_label_1
    _geom_angle_atom_site_label_2
    _geom_angle_atom_site_label_3
    _geom_angle_site_symmetry_1
    _geom_angle_site_symmetry_3
    _geom_angle
    _geom_angle_publ_flag
    C1 N1 C4 . . 112.07(18) ?
    C1 N1 H1 . . 124.0 ?
    C4 N1 H1 . . 124.0 ?
    C15 N2 H2A . . 120.0 ?
    C15 N2 H2B . . 120.0 ?
    H2A N2 H2B . . 120.0 ?
    C15 O2 C11 . . 120.13(15) ?
    C9 O3 C13 . . 117.34(19) ?
    O1 C1 N1 . . 126.4(2) ?
    O1 C1 C2 . . 125.59(19) ?
    N1 C1 C2 . . 107.80(18) ?
    C14 C2 C3 . . 111.31(16) ?
    C14 C2 C10 . . 108.97(16) ?
    C3 C2 C10 . . 114.92(16) ?
    C14 C2 C1 . . 107.93(15) ?
    C3 C2 C1 . . 101.24(16) ?
    C10 C2 C1 . . 112.12(16) ?
    C8 C3 C4 . . 120.4(2) ?
    C8 C3 C2 . . 130.7(2) ?
    C4 C3 C2 . . 108.86(18) ?
    C3 C4 C5 . . 121.8(2) ?
    C3 C4 N1 . . 109.75(18) ?
    C5 C4 N1 . . 128.4(2) ?
    C6 C5 C4 . . 117.0(3) ?
    C6 C5 H5 . . 121.5 ?
    C4 C5 H5 . . 121.5 ?
    C7 C6 C5 . . 121.8(3) ?
    C7 C6 H6 . . 119.1 ?
    C5 C6 H6 . . 119.1 ?
    C6 C7 C8 . . 120.6(3) ?
    C6 C7 H7 . . 119.7 ?
    C8 C7 H7 . . 119.7 ?
    C3 C8 C7 . . 118.4(2) ?
    C3 C8 H8 . . 120.8 ?
    C7 C8 H8 . . 120.8 ?
    O4 C9 O3 . . 122.7(2) ?
    O4 C9 C10 . . 126.1(2) ?
    O3 C9 C10 . . 111.16(18) ?
    C11 C10 C9 . . 120.16(19) ?
    C11 C10 C2 . . 122.26(18) ?
    C9 C10 C2 . . 117.58(18) ?
    C10 C11 O2 . . 122.51(17) ?
    C10 C11 C12 . . 129.5(2) ?
    O2 C11 C12 . . 107.98(18) ?
    C11 C12 H12A . . 109.5 ?
    C11 C12 H12B . . 109.5 ?
    H12A C12 H12B . . 109.5 ?
    C11 C12 H12C . . 109.5 ?
    H12A C12 H12C . . 109.5 ?
    H12B C12 H12C . . 109.5 ?
    O3 C13 H13A . . 109.5 ?
    O3 C13 H13B . . 109.5 ?
    H13A C13 H13B . . 109.5 ?
    O3 C13 H13C . . 109.5 ?
    H13A C13 H13C . . 109.5 ?
    H13B C13 H13C . . 109.5 ?
    C15 C14 C16 . . 119.74(18) ?
    C15 C14 C2 . . 122.94(17) ?
    C16 C14 C2 . . 117.29(17) ?
    N2 C15 C14 . . 128.29(19) ?
    N2 C15 O2 . . 110.40(17) ?
    C14 C15 O2 . . 121.30(18) ?
    N3 C16 C14 . . 178.0(2) ?
loop_
    _geom_torsion_atom_site_label_1
    _geom_torsion_atom_site_label_2
    _geom_torsion_atom_site_label_3
    _geom_torsion_atom_site_label_4
    _geom_torsion_site_symmetry_1
    _geom_torsion_site_symmetry_2
    _geom_torsion_site_symmetry_3
    _geom_torsion_site_symmetry_4
    _geom_torsion
    _geom_torsion_publ_flag
    C4 N1 C1 O1 . . . . 179.4(2) ?
    C4 N1 C1 C2 . . . . 4.4(2) ?
    O1 C1 C2 C14 . . . . -63.3(2) ?
    N1 C1 C2 C14 . . . . 111.82(18) ?
    O1 C1 C2 C3 . . . . 179.74(19) ?
    N1 C1 C2 C3 . . . . -5.2(2) ?
    O1 C1 C2 C10 . . . . 56.7(3) ?
    N1 C1 C2 C10 . . . . -128.16(18) ?
    C14 C2 C3 C8 . . . . 67.4(3) ?
    C10 C2 C3 C8 . . . . -57.0(3) ?
    C1 C2 C3 C8 . . . . -178.1(2) ?
    C14 C2 C3 C4 . . . . -110.22(19) ?
    C10 C2 C3 C4 . . . . 125.30(19) ?
    C1 C2 C3 C4 . . . . 4.3(2) ?
    C8 C3 C4 C5 . . . . 0.6(3) ?
    C2 C3 C4 C5 . . . . 178.6(2) ?
    C8 C3 C4 N1 . . . . -179.97(19) ?
    C2 C3 C4 N1 . . . . -2.0(2) ?
    C1 N1 C4 C3 . . . . -1.6(2) ?
    C1 N1 C4 C5 . . . . 177.7(2) ?
    C3 C4 C5 C6 . . . . -0.4(3) ?
    N1 C4 C5 C6 . . . . -179.6(2) ?
    C4 C5 C6 C7 . . . . 0.3(4) ?
    C5 C6 C7 C8 . . . . -0.6(4) ?
    C4 C3 C8 C7 . . . . -0.8(3) ?
    C2 C3 C8 C7 . . . . -178.3(2) ?
    C6 C7 C8 C3 . . . . 0.8(4) ?
    C13 O3 C9 O4 . . . . -9.1(3) ?
    C13 O3 C9 C10 . . . . 169.40(19) ?
    O4 C9 C10 C11 . . . . -28.4(3) ?
    O3 C9 C10 C11 . . . . 153.2(2) ?
    O4 C9 C10 C2 . . . . 152.4(2) ?
    O3 C9 C10 C2 . . . . -26.1(3) ?
    C14 C2 C10 C11 . . . . 12.2(3) ?
    C3 C2 C10 C11 . . . . 137.8(2) ?
    C1 C2 C10 C11 . . . . -107.3(2) ?
    C14 C2 C10 C9 . . . . -168.64(16) ?
    C3 C2 C10 C9 . . . . -42.9(2) ?
    C1 C2 C10 C9 . . . . 71.9(2) ?
    C9 C10 C11 O2 . . . . 178.62(18) ?
    C2 C10 C11 O2 . . . . -2.2(3) ?
    C9 C10 C11 C12 . . . . -3.6(3) ?
    C2 C10 C11 C12 . . . . 175.6(2) ?
    C15 O2 C11 C10 . . . . -9.0(3) ?
    C15 O2 C11 C12 . . . . 172.84(18) ?
    C3 C2 C14 C15 . . . . -140.8(2) ?
    C10 C2 C14 C15 . . . . -13.0(3) ?
    C1 C2 C14 C15 . . . . 108.9(2) ?
    C3 C2 C14 C16 . . . . 41.4(2) ?
    C10 C2 C14 C16 . . . . 169.18(17) ?
    C1 C2 C14 C16 . . . . -68.8(2) ?
    C16 C14 C15 N2 . . . . 0.6(3) ?
    C2 C14 C15 N2 . . . . -177.10(18) ?
    C16 C14 C15 O2 . . . . -178.37(18) ?
    C2 C14 C15 O2 . . . . 3.9(3) ?
    C11 O2 C15 N2 . . . . -171.11(16) ?
    C11 O2 C15 C14 . . . . 8.0(3) ?
    C15 C14 C16 N3 . . . .  18E1(10)
                                    ?
    C2 C14 C16 N3 . . . . -6(7) ?
loop_
    _geom_hbond_atom_site_label_D
    _geom_hbond_atom_site_label_H
    _geom_hbond_atom_site_label_A
    _geom_hbond_site_symmetry_A
    _geom_hbond_distance_DH
    _geom_hbond_distance_HA
    _geom_hbond_distance_DA
    _geom_hbond_angle_DHA
    N1 H1 N3 4_566 0.86 2.09 2.928(3) 165
    N2 H2A O1 3_566 0.86 2.17 2.925(2) 147
    N2 H2B O1 4_575 0.86 2.34 3.022(2) 136
