# Supplementary material for: Methyl 6′-amino-5′-cyano-2′-methyl-2-oxospiro­[indoline-3,4′-pyran]-3′-carboxyl­ate
Source: Acta Crystallogr Sect E Struct Rep Online. 2010 Dec 24;67(Pt 1):o238. doi: 10.1107/S1600536810053274 (PMC3050260; doi:10.1107/S1600536810053274)
Supplement: Supplementary file 2 [file e-67-0o238-Isup2.hkl]

# 
# h,k,l, Fc-squared, Fo-squared, sigma(Fo-squared) and status flag 
# 
data_I
_shelx_title ' 100531g in P2(1)/c' 
_shelx_refln_list_code          4 
_shelx_F_calc_maximum      219.07 
_exptl_crystal_F_000       648.00 
_reflns_d_resolution_high  0.8405 
 
loop_ 
 _symmetry_equiv_pos_as_xyz 
 'x, y, z' 
 '-x, y+1/2, -z+1/2' 
 '-x, -y, -z' 
 'x, -y-1/2, z-1/2' 
 
_cell_length_a    15.0260 
_cell_length_b    10.0614 
_cell_length_c    10.4862 
_cell_angle_alpha  90.000 
_cell_angle_beta  105.956 
_cell_angle_gamma  90.000 
 
_shelx_F_squared_multiplier     1.000 
 
loop_ 
 _refln_index_h 
 _refln_index_k 
 _refln_index_l 
 _refln_F_squared_calc 
 _refln_F_squared_meas 
 _refln_F_squared_sigma 
 _refln_observed_status 
   1   0   0     2843.14     2131.99     36.02 o 
   2   0   0    13670.83     9454.89    219.70 o 
   3   0   0       81.72       79.78      1.84 o 
   4   0   0    14607.83    12492.16    256.76 o 
   5   0   0      313.07      328.58      5.20 o 
   6   0   0        0.32       -0.46      0.74 o 
   7   0   0       21.03       19.15      1.76 o 
   8   0   0      124.45      132.95      3.83 o 
   9   0   0      451.26      423.59      7.65 o 
  10   0   0      758.69      784.71     14.85 o 
  11   0   0        8.63        5.02      2.63 o 
  12   0   0      291.55      297.61     10.85 o 
  13   0   0      284.18      279.56      9.60 o 
  14   0   0       67.48       65.69      7.82 o 
  15   0   0        1.49        3.43      4.02 o 
  16   0   0       12.76        5.27      4.22 o 
  17   0   0        2.30       -1.43      4.27 o 
   1   1   0     5290.42     4494.09     46.41 o 
   2   1   0     2170.35     2026.57     20.95 o 
   3   1   0       17.19       13.61      0.86 o 
   4   1   0     2072.11     1922.52     14.04 o 
   5   1   0      165.24      159.09      2.37 o 
   6   1   0      626.48      722.06      6.75 o 
   7   1   0      134.27      123.84      2.44 o 
   8   1   0      177.63      186.04      3.21 o 
   9   1   0       54.69       51.68      2.43 o 
  10   1   0       47.17       42.29      2.43 o 
  11   1   0      307.37      315.09      6.59 o 
  12   1   0      133.51      126.83      5.15 o 
  13   1   0        3.18        2.14      2.21 o 
  14   1   0      195.55      200.99      6.24 o 
  15   1   0      103.55      119.91      7.70 o 
  16   1   0       13.69       15.02      3.37 o 
  17   1   0        3.71       -3.30      3.63 o 
   0   2   0      654.54      561.49      6.77 o 
   1   2   0      914.80      937.56      8.06 o 
   2   2   0      525.45      513.52      7.12 o 
   3   2   0     2691.71     2547.47     27.13 o 
   4   2   0        2.21        0.08      0.66 o 
   5   2   0        5.75        4.86      1.21 o 
   6   2   0       26.10       42.40      1.33 o 
   7   2   0        1.89        2.44      1.05 o 
   8   2   0        0.02       -0.82      0.96 o 
   9   2   0      420.00      429.47      6.67 o 
  10   2   0       39.71       40.18      2.50 o 
  11   2   0      120.47      141.32      4.61 o 
  12   2   0        9.66        6.59      2.27 o 
  13   2   0      126.84      119.61      5.08 o 
  14   2   0      337.57      379.02      9.83 o 
  15   2   0       67.61       88.17      7.75 o 
  16   2   0        2.54       -0.90      3.49 o 
   1   3   0       58.18       42.55      1.37 o 
   2   3   0      980.66      970.50      8.99 o 
   3   3   0      220.72      224.94      4.26 o 
   4   3   0       34.48       32.13      3.35 o 
   5   3   0      129.79      171.43      4.39 o 
   6   3   0      517.16      509.02      8.99 o 
   7   3   0      124.39      126.09      3.65 o 
   8   3   0       51.97       65.48      3.01 o 
   9   3   0      170.31      158.69      5.80 o 
  10   3   0        1.47       -1.47      1.85 o 
  11   3   0      163.09      165.92      6.75 o 
  12   3   0      235.17      225.36      7.16 o 
  13   3   0       74.21       80.63      7.71 o 
  14   3   0        5.14       -1.19      3.04 o 
  15   3   0       34.71       41.74      4.81 o 
  16   3   0      205.68      236.40     11.73 o 
   0   4   0      236.07      279.09      6.10 o 
   1   4   0      255.12      238.54      4.00 o 
   2   4   0        6.60        6.11      1.18 o 
   3   4   0        0.11       -0.76      0.79 o 
   4   4   0      310.94      326.34      5.67 o 
   5   4   0       34.89       39.57      3.07 o 
   6   4   0       14.33       17.03      1.94 o 
   7   4   0       52.83       52.39      2.83 o 
   8   4   0       95.48       81.61      3.42 o 
   9   4   0        4.04        3.48      2.12 o 
  10   4   0      139.67      147.56      5.62 o 
  11   4   0        1.59       -1.63      2.69 o 
  12   4   0        5.24       -2.68      2.66 o 
  13   4   0       85.30       81.14      5.83 o 
  14   4   0       88.34       95.55     11.86 o 
  15   4   0       13.07       11.15      3.92 o 
  16   4   0       25.98       22.24      4.86 o 
   1   5   0      176.10      214.52      4.17 o 
   2   5   0     2971.79     3100.32     27.80 o 
   3   5   0      280.23      289.62      5.19 o 
   4   5   0      860.50      991.22     38.06 o 
   5   5   0      495.11      535.09     13.19 o 
   6   5   0        9.58        7.47      2.10 o 
   7   5   0       21.23       18.96      2.66 o 
   8   5   0       30.13       22.51      2.91 o 
   9   5   0      265.42      235.52      6.90 o 
  10   5   0       21.83       19.81      5.12 o 
  11   5   0       44.42       41.65      4.28 o 
  12   5   0        4.48       -2.79      3.87 o 
  13   5   0       78.18       75.28      5.99 o 
  14   5   0        0.03       -3.69      3.06 o 
  15   5   0       16.84       10.44      4.01 o 
   0   6   0      926.96      930.97     15.55 o 
   1   6   0      525.96      541.67      7.61 o 
   2   6   0       39.15       34.35      2.22 o 
   3   6   0        0.02       -0.76      1.26 o 
   4   6   0      132.13      129.14      4.85 o 
   5   6   0      235.46      252.46      9.00 o 
   6   6   0       46.22       42.68      3.66 o 
   7   6   0       33.70       32.36      3.53 o 
   8   6   0       47.63       44.46      3.96 o 
   9   6   0       29.01       20.95      3.35 o 
  10   6   0       27.22       25.87      3.77 o 
  11   6   0      252.61      243.45     13.26 o 
  12   6   0        6.24        4.11      3.24 o 
  13   6   0       13.38        6.37      5.10 o 
  14   6   0        6.12        3.17      3.70 o 
   1   7   0      566.37      577.84     10.42 o 
   2   7   0      550.13      630.07     23.00 o 
   3   7   0      278.89      258.60     10.09 o 
   4   7   0      129.00      125.81      6.18 o 
   5   7   0       49.74       57.25      4.27 o 
   6   7   0      656.93      662.08     27.99 o 
   7   7   0       12.37       10.25      3.39 o 
   8   7   0      220.88      223.47      8.68 o 
   9   7   0       44.06       44.66      5.57 o 
  10   7   0        0.20       -3.98      2.65 o 
  11   7   0       24.29       34.06      4.66 o 
  12   7   0       87.84      100.76     10.21 o 
  13   7   0       19.48       10.50      4.24 o 
   0   8   0      220.99      199.92     13.42 o 
   1   8   0      936.54      922.07     20.58 o 
   2   8   0       34.84       43.98      6.06 o 
   3   8   0      415.92      398.47     13.05 o 
   4   8   0       59.47       49.22      4.38 o 
   5   8   0        0.02       -1.20      2.53 o 
   6   8   0       20.76       19.20      3.45 o 
   7   8   0      156.86      141.47      8.86 o 
   8   8   0      110.52       96.66      5.82 o 
   9   8   0      106.40      103.57     14.93 o 
  10   8   0        0.87       -0.13      3.14 o 
  11   8   0        0.00       -0.08      3.42 o 
  12   8   0      111.29      125.84      7.13 o 
   1   9   0      720.56      711.58     21.45 o 
   2   9   0        7.48        4.76      4.36 o 
   3   9   0        1.08       -5.00      3.33 o 
   4   9   0       16.99       15.24      4.91 o 
   5   9   0       16.58       13.54      5.50 o 
   6   9   0       15.89        6.23      4.27 o 
   7   9   0        0.67       -2.46      3.75 o 
   8   9   0       12.93       10.46      5.27 o 
   9   9   0       51.63       46.39      5.12 o 
  10   9   0        3.38        1.44      3.56 o 
  11   9   0       13.01        7.29      4.05 o 
   0  10   0       15.29        4.20      7.58 o 
   1  10   0        5.43        2.60      4.91 o 
   2  10   0       19.83       14.41      5.54 o 
   3  10   0        5.86       -2.72      4.32 o 
   4  10   0        0.14        4.47      4.58 o 
   5  10   0       27.92       14.91      5.62 o 
   6  10   0        2.75       -4.67      3.89 o 
   7  10   0        1.43       -5.55      4.21 o 
   8  10   0        4.24        1.02      4.58 o 
   9  10   0        1.09       -3.36      4.46 o 
   1  11   0       10.33       24.13     14.24 o 
   2  11   0       13.44       17.07      6.24 o 
   3  11   0       69.91       86.86     13.87 o 
   4  11   0       70.13       82.23     18.36 o 
   5  11   0        0.70       -4.90      4.78 o 
   6  11   0        9.86       10.07      9.65 o 
 -17   1   1       17.09       14.60      4.30 o 
 -16   1   1        0.78        0.84      3.04 o 
 -15   1   1      139.82      132.38      6.26 o 
 -14   1   1      252.99      256.94      7.97 o 
 -13   1   1      342.39      333.49      8.15 o 
 -12   1   1      109.15      106.04      4.23 o 
 -11   1   1       17.39       19.56      2.46 o 
 -10   1   1      868.14      862.21     11.31 o 
  -9   1   1      112.61      106.15      3.49 o 
  -8   1   1     1020.47     1112.72     12.50 o 
  -7   1   1      117.51      119.78      3.16 o 
  -6   1   1      349.60      318.04      6.93 o 
  -5   1   1      141.37      106.33      2.97 o 
  -4   1   1      455.18      430.57      6.12 o 
  -3   1   1      549.94      546.46      6.81 o 
  -2   1   1       83.72       87.67      2.01 o 
  -1   1   1    12640.02    10512.10    202.28 o 
   0   1   1     1841.42     1851.79     16.06 o 
   1   1   1     2893.00     2933.03     52.37 o 
   2   1   1      272.21      212.71      2.63 o 
   3   1   1       11.68       15.56      0.88 o 
   4   1   1     1458.75     1555.61     11.82 o 
   5   1   1      625.56      740.23      6.74 o 
   6   1   1      196.06      193.55      3.02 o 
   7   1   1        2.99        3.29      0.92 o 
   8   1   1      278.32      304.90      5.44 o 
   9   1   1      789.45      804.08      8.37 o 
  10   1   1        0.30       -1.01      1.27 o 
  11   1   1       43.65       43.70      2.79 o 
  12   1   1       33.20       29.17      3.51 o 
  13   1   1        3.31        2.99      2.22 o 
  14   1   1       34.54       41.54      3.81 o 
  15   1   1      219.60      228.07      7.89 o 
  16   1   1       38.82       52.21      5.56 o 
 -17   2   1        4.93        0.69      3.74 o 
 -16   2   1        0.68       -4.07      3.12 o 
 -15   2   1       88.58       83.29      9.78 o 
 -14   2   1       34.45       34.51      4.32 o 
 -13   2   1      631.80      620.47     15.38 o 
 -12   2   1        0.15       -3.02      2.02 o 
 -11   2   1       14.93       12.05      2.53 o 
 -10   2   1      184.64      166.46      5.35 o 
  -9   2   1        1.15        2.73      1.65 o 
  -8   2   1      202.88      202.79      5.24 o 
  -7   2   1      259.65      293.61      6.10 o 
  -6   2   1     1654.75     1774.13     19.83 o 
  -5   2   1     3000.10     2858.97     28.95 o 
  -4   2   1       16.63       10.35      1.92 o 
  -3   2   1      644.89      578.30      6.35 o 
  -2   2   1      326.34      286.28      4.27 o 
  -1   2   1     3756.70     3733.28     52.52 o 
   0   2   1     4744.73     4369.71     36.42 o 
   1   2   1      516.04      448.26      5.44 o 
   2   2   1     1241.62     1216.11     11.89 o 
   3   2   1      844.25      918.82     10.34 o 
   4   2   1       79.44       86.57      2.05 o 
   5   2   1     1026.92     1090.62     11.57 o 
   6   2   1      574.69      594.84      6.18 o 
   7   2   1       58.84       45.74      1.71 o 
   8   2   1        0.64       -0.96      0.89 o 
   9   2   1     1034.93     1089.76     11.72 o 
  10   2   1       16.40       18.09      2.14 o 
  11   2   1      570.49      586.51      8.49 o 
  12   2   1       44.96       43.14      3.12 o 
  13   2   1      250.60      258.67      6.01 o 
  14   2   1        7.57        6.00      2.77 o 
  15   2   1       50.88       55.09      4.70 o 
  16   2   1       35.31       30.13      4.79 o 
 -16   3   1       49.30       52.97      5.44 o 
 -15   3   1      141.34      131.71      6.55 o 
 -14   3   1       36.52       36.50      4.46 o 
 -13   3   1        1.17        0.00      2.64 o 
 -12   3   1        9.83        5.15      2.57 o 
 -11   3   1       74.83       77.31      4.33 o 
 -10   3   1      120.39      118.25      4.77 o 
  -9   3   1       68.93       65.08      3.64 o 
  -8   3   1       66.16       68.64      3.43 o 
  -7   3   1      366.83      378.17      7.37 o 
  -6   3   1     1179.76     1172.84     33.11 o 
  -5   3   1      644.06      698.20     12.69 o 
  -4   3   1     1232.01     1270.67     14.99 o 
  -3   3   1     3996.70     4043.38    101.85 o 
  -2   3   1       12.36       15.82      1.42 o 
  -1   3   1       42.06       37.09      2.07 o 
   0   3   1      164.09      118.01      2.62 o 
   1   3   1     1222.45     1166.92     12.00 o 
   2   3   1     4791.55     4697.55     39.98 o 
   3   3   1     4232.95     4222.85     36.44 o 
   4   3   1     1830.57     1895.64     18.40 o 
   5   3   1      656.97      663.30      8.38 o 
   6   3   1      153.54      165.07      3.11 o 
   7   3   1      249.47      234.37      5.03 o 
   8   3   1       20.74       24.15      1.98 o 
   9   3   1      470.83      480.44      9.34 o 
  10   3   1      400.05      395.30      6.69 o 
  11   3   1        6.04        7.18      1.98 o 
  12   3   1      225.19      229.54      5.92 o 
  13   3   1       42.52       45.70      3.50 o 
  14   3   1        3.76        1.26      3.09 o 
  15   3   1        5.35        8.07      4.90 o 
  16   3   1       49.11       59.47      8.95 o 
 -16   4   1       32.42       31.23      4.94 o 
 -15   4   1       58.18       50.84      5.42 o 
 -14   4   1       22.66       25.30      4.19 o 
 -13   4   1       96.72       94.53      5.87 o 
 -12   4   1       38.91       39.29      4.21 o 
 -11   4   1        7.00        5.79      2.60 o 
 -10   4   1       73.04       63.92      4.20 o 
  -9   4   1        0.07       -1.34      1.82 o 
  -8   4   1      237.97      248.30      6.51 o 
  -7   4   1      237.85      250.37      6.21 o 
  -6   4   1      376.28      374.22     14.89 o 
  -5   4   1      433.52      488.39      8.43 o 
  -4   4   1        1.51        2.02      1.32 o 
  -3   4   1       92.73       85.80      2.31 o 
  -2   4   1        1.69        5.59      1.26 o 
  -1   4   1      300.46      314.11      4.23 o 
   0   4   1      986.05      975.58      9.26 o 
   1   4   1      582.69      644.78      7.62 o 
   2   4   1     2831.05     3103.72     42.44 o 
   3   4   1        1.39       -0.18      1.52 o 
   4   4   1     1859.20     2154.87     21.23 o 
   5   4   1       31.42       29.17      2.38 o 
   6   4   1      388.84      363.38      7.21 o 
   7   4   1      206.27      188.38      7.59 o 
   8   4   1        1.71       -1.33      1.47 o 
   9   4   1       87.30       87.96      3.81 o 
  10   4   1        7.51        3.41      2.51 o 
  11   4   1       58.73       54.57      3.91 o 
  12   4   1       24.28       19.13      3.11 o 
  13   4   1      136.19      138.34      6.41 o 
  14   4   1        4.52        3.68      3.39 o 
  15   4   1       19.23       14.87      5.55 o 
 -15   5   1        7.92       -1.66      3.40 o 
 -14   5   1       96.82      100.31      7.55 o 
 -13   5   1       25.87       24.60      4.23 o 
 -12   5   1      165.79      186.92      7.04 o 
 -11   5   1       43.79       51.55      4.64 o 
 -10   5   1        0.09       -0.05      2.17 o 
  -9   5   1        0.27       -1.91      1.93 o 
  -8   5   1        0.01       -1.15      1.78 o 
  -7   5   1      982.13     1064.29     45.07 o 
  -6   5   1      293.85      323.44     11.81 o 
  -5   5   1       13.26        6.87      1.92 o 
  -4   5   1      175.34      186.49      4.35 o 
  -3   5   1     1312.33     1431.19     24.42 o 
  -2   5   1        9.36       13.91      1.35 o 
  -1   5   1      511.56      543.51      7.28 o 
   0   5   1       62.76       50.28      1.91 o 
   1   5   1      147.26      161.58      2.97 o 
   2   5   1       16.76       19.91      1.43 o 
   3   5   1     1483.39     1620.60     18.22 o 
   4   5   1       10.57       13.26      3.15 o 
   5   5   1       11.71        7.15      1.78 o 
   6   5   1      176.81      177.36      4.88 o 
   7   5   1        0.04       -0.71      1.56 o 
   8   5   1        9.97        4.68      1.97 o 
   9   5   1       99.45       88.95      4.14 o 
  10   5   1        6.85        4.57      2.41 o 
  11   5   1      151.16      153.88      5.56 o 
  12   5   1      186.96      194.33      7.43 o 
  13   5   1        8.64        3.72      3.36 o 
  14   5   1      138.54      162.85     14.57 o 
  15   5   1      178.90      206.83     10.89 o 
 -15   6   1        0.88        4.51      5.07 o 
 -14   6   1        7.76        8.26      3.67 o 
 -13   6   1       15.34       18.42      4.12 o 
 -12   6   1      189.49      193.46      7.44 o 
 -11   6   1       17.80       20.97      3.67 o 
 -10   6   1       16.10       15.63      3.41 o 
  -9   6   1       28.15       25.18      3.58 o 
  -8   6   1       92.89       76.60      4.69 o 
  -7   6   1      127.52      121.50      5.10 o 
  -6   6   1      726.58      765.18     19.97 o 
  -5   6   1       96.71       81.48      4.29 o 
  -4   6   1       98.84      104.56      5.42 o 
  -3   6   1      173.83      193.74      4.59 o 
  -2   6   1      392.20      364.86      6.17 o 
  -1   6   1      170.43      181.70      3.68 o 
   0   6   1       37.63       37.13      1.91 o 
   1   6   1       13.99       12.46      1.92 o 
   2   6   1      694.39      706.09     10.33 o 
   3   6   1      120.50      134.22      4.27 o 
   4   6   1      190.72      209.53      7.20 o 
   5   6   1       13.57       13.81      2.13 o 
   6   6   1       76.50       69.90      3.68 o 
   7   6   1        0.43       -1.68      1.84 o 
   8   6   1       12.10        5.76      3.05 o 
   9   6   1       49.53       49.05      4.33 o 
  10   6   1       43.97       42.35      6.13 o 
  11   6   1       55.60       61.97      5.38 o 
  12   6   1       30.73       30.36      4.54 o 
  13   6   1       57.03       76.48     16.86 o 
  14   6   1       71.13      103.25     16.51 o 
 -14   7   1       23.66       19.88      4.88 o 
 -13   7   1       60.56       65.02      5.91 o 
 -12   7   1       70.15       80.10      6.03 o 
 -11   7   1       58.38       55.48      5.19 o 
 -10   7   1       57.07       60.24      5.18 o 
  -9   7   1       43.66       50.30      4.70 o 
  -8   7   1      135.67      123.69      5.69 o 
  -7   7   1        0.41       -2.41      2.40 o 
  -6   7   1       55.81       56.09      4.26 o 
  -5   7   1      116.66      108.95      4.87 o 
  -4   7   1       31.22       29.97      3.23 o 
  -3   7   1        8.38        7.27      2.34 o 
  -2   7   1      125.08      122.78      4.99 o 
  -1   7   1       96.10       84.87      4.53 o 
   0   7   1        5.60        3.55      2.11 o 
   1   7   1       50.70       48.11      3.91 o 
   2   7   1        7.59        2.95      1.83 o 
   3   7   1        0.01       -1.12      1.57 o 
   4   7   1        6.91        8.08      2.13 o 
   5   7   1       17.09       20.02      2.67 o 
   6   7   1        0.90        1.14      1.98 o 
   7   7   1       18.47       16.57      2.75 o 
   8   7   1      108.79      101.02      4.74 o 
   9   7   1        7.14        2.49      3.12 o 
  10   7   1      191.16      162.33      6.84 o 
  11   7   1       21.62       23.10      4.31 o 
  12   7   1        9.33        4.84      7.21 o 
  13   7   1        4.49        2.91      4.86 o 
 -13   8   1       11.99       13.56      4.47 o 
 -12   8   1       31.76       29.92      4.90 o 
 -11   8   1        0.03        0.06      3.26 o 
 -10   8   1       12.72        8.31      3.47 o 
  -9   8   1       18.12       15.93      3.69 o 
  -8   8   1        2.01       -0.35      2.64 o 
  -7   8   1       16.67       15.32      3.41 o 
  -6   8   1       21.09       18.55      3.48 o 
  -5   8   1        0.24       -3.40      3.43 o 
  -4   8   1      221.89      206.38      9.58 o 
  -3   8   1       99.59      112.44      8.00 o 
  -2   8   1      368.67      358.56     12.29 o 
  -1   8   1       70.73       52.47      6.32 o 
   0   8   1       72.70       87.09      7.46 o 
   1   8   1       51.37       67.06      6.87 o 
   2   8   1      457.92      489.26     10.66 o 
   3   8   1        2.99        3.08      2.84 o 
   4   8   1       83.13       90.25      5.54 o 
   5   8   1       14.60        4.16      3.27 o 
   6   8   1      192.26      183.39     16.43 o 
   7   8   1       26.65       17.10      3.65 o 
   8   8   1        0.90       -1.08      2.79 o 
   9   8   1        7.50        9.76      3.52 o 
  10   8   1       34.96       32.29      4.69 o 
  11   8   1        1.70        3.51      3.84 o 
  12   8   1       20.40       14.43      7.88 o 
 -11   9   1        7.19        3.32      4.78 o 
 -10   9   1        0.84       -4.00      4.48 o 
  -9   9   1       92.38       83.44      9.65 o 
  -8   9   1       51.50       55.58     10.89 o 
  -7   9   1        0.46       -1.06      3.89 o 
  -6   9   1        3.34        1.19      3.73 o 
  -5   9   1       77.54       78.93      7.82 o 
  -4   9   1      231.31      239.99     10.92 o 
  -3   9   1       51.33       49.88      8.36 o 
  -2   9   1       10.31       10.68      4.91 o 
  -1   9   1       33.06       31.83      7.68 o 
   0   9   1      685.06      729.87     19.22 o 
   1   9   1      958.06      974.73     22.66 o 
   2   9   1        1.22        3.46      4.21 o 
   3   9   1        2.08       -1.70      4.03 o 
   4   9   1      319.80      313.03     20.15 o 
   5   9   1      413.40      410.92     18.65 o 
   6   9   1        0.09       -2.48      3.01 o 
   7   9   1       80.00       82.90      6.15 o 
   8   9   1       40.17       30.29      5.84 o 
   9   9   1       47.85       49.11      8.21 o 
  10   9   1       85.37      103.20      6.76 o 
  -9  10   1        0.89       -1.99      4.32 o 
  -8  10   1        0.20        5.65      4.69 o 
  -7  10   1       22.92       19.85      5.73 o 
  -6  10   1        8.91        9.64      4.90 o 
  -5  10   1       74.96       94.90     21.55 o 
  -4  10   1       42.70       39.55      7.32 o 
  -3  10   1      139.75      144.11     14.78 o 
  -2  10   1       25.16       31.02      6.38 o 
  -1  10   1      221.67      220.87     11.39 o 
   0  10   1       33.19       27.30      6.28 o 
   1  10   1       21.36       17.84      5.94 o 
   2  10   1      115.28      133.77     10.21 o 
   3  10   1        6.98        6.01      4.69 o 
   4  10   1       38.79       49.50      7.27 o 
   5  10   1       28.89       30.70      6.32 o 
   6  10   1        1.86        0.05      4.64 o 
   7  10   1       38.10       44.94      8.62 o 
   8  10   1        5.65        3.68      4.93 o 
  -7  11   1       40.23       41.86      7.36 o 
  -6  11   1       15.26       16.88      6.28 o 
  -5  11   1       79.61       85.84     19.47 o 
  -4  11   1       53.15       49.86     17.68 o 
  -3  11   1       17.76       26.52      6.90 o 
  -2  11   1       31.75       31.72      7.22 o 
  -1  11   1       73.26      100.22      9.85 o 
   0  11   1       18.74       22.50      6.47 o 
   1  11   1      140.16      152.48     10.12 o 
   2  11   1        6.89       13.56      5.84 o 
   3  11   1       34.34       43.31      7.52 o 
   4  11   1       57.01       65.18     15.79 o 
   5  11   1        4.60        6.21      5.58 o 
   6  11   1        0.01        0.65      5.35 o 
 -17   0   2       14.88       16.57      7.04 o 
 -16   0   2      142.19      114.58     10.42 o 
 -15   0   2       85.00      104.24     11.01 o 
 -14   0   2      618.66      594.77     20.65 o 
 -13   0   2      136.51      125.78      9.06 o 
 -12   0   2       65.90       70.63      7.47 o 
 -11   0   2      199.85      175.45      9.33 o 
 -10   0   2       27.08       47.30      5.64 o 
  -9   0   2      285.41      328.03     11.78 o 
  -8   0   2     4732.92     4885.13     82.96 o 
  -7   0   2      116.95      144.92      6.92 o 
  -5   0   2     1276.32     1175.19     23.22 o 
  -4   0   2    47990.25    38892.05    604.81 o 
  -3   0   2     4445.23     4590.12     73.67 o 
  -2   0   2     3161.85     3139.40     50.83 o 
  -1   0   2      708.30      651.17     11.75 o 
   0   0   2     8158.55     7581.79    121.04 o 
   1   0   2      318.58      322.78      8.52 o 
   2   0   2     5740.84     5768.11    138.81 o 
   3   0   2       61.44       67.67      2.12 o 
   4   0   2     1007.44      992.70     11.79 o 
   5   0   2     3765.96     3954.47     39.34 o 
   6   0   2      586.24      656.82      9.42 o 
   7   0   2     1702.79     1869.37     21.30 o 
   8   0   2     1088.03     1173.23     15.27 o 
   9   0   2      525.66      571.76      9.88 o 
  10   0   2      185.93      202.40      5.78 o 
  11   0   2       66.65       73.83     13.07 o 
  12   0   2      230.96      229.07      8.56 o 
  13   0   2      102.52      105.91     10.09 o 
  14   0   2       81.05       92.49     10.27 o 
  15   0   2       87.54      120.07     12.25 o 
  16   0   2       69.32       60.68     10.54 o 
 -17   1   2        7.37        2.19      3.95 o 
 -16   1   2        1.69       -0.45      3.72 o 
 -15   1   2       82.94       98.34      6.31 o 
 -14   1   2       52.33       46.19      5.09 o 
 -13   1   2       90.67       86.36      4.92 o 
 -12   1   2      121.27      104.81      4.76 o 
 -11   1   2       20.97       18.86      2.73 o 
 -10   1   2       89.05       84.82      3.91 o 
  -9   1   2      374.10      406.79      7.95 o 
  -8   1   2       14.63        6.36      2.60 o 
  -7   1   2        5.31       38.40     27.01 o 
  -6   1   2      773.66      831.28     10.92 o 
  -5   1   2     2745.18     2791.94     95.43 o 
  -4   1   2        6.98       14.68      7.64 o 
  -3   1   2    21138.98    16291.01    178.61 o 
  -2   1   2      178.89      159.45      3.52 o 
  -1   1   2       79.49       52.87      1.62 o 
   0   1   2      277.79      249.24      3.19 o 
   1   1   2     8693.15     8260.45     67.04 o 
   2   1   2     3706.09     3876.02     41.94 o 
   3   1   2     2161.65     2168.78     17.38 o 
   4   1   2      159.55      152.75      2.47 o 
   5   1   2        0.93       -0.87      0.62 o 
   6   1   2      873.60      980.97      8.92 o 
   7   1   2      601.07      644.48      6.87 o 
   8   1   2      407.00      434.44      5.76 o 
   9   1   2        1.33       -0.61      1.14 o 
  10   1   2      103.64      104.39      3.40 o 
  11   1   2       94.46       89.99      4.27 o 
  12   1   2       35.23       40.12      2.97 o 
  13   1   2        2.37       -0.35      2.31 o 
  14   1   2      150.73      164.01      7.06 o 
  15   1   2      135.86      155.11      8.69 o 
  16   1   2       21.68       26.90      9.90 o 
 -17   2   2       20.85       19.57      4.29 o 
 -16   2   2        0.57       -1.85      3.02 o 
 -15   2   2       36.11       24.04      6.69 o 
 -14   2   2        0.00       -2.93      2.48 o 
 -13   2   2      226.44      220.61      7.20 o 
 -12   2   2       49.99       46.61      4.04 o 
 -11   2   2      111.98      122.92      4.96 o 
 -10   2   2      269.72      311.86      7.37 o 
  -9   2   2      144.16      142.27      4.71 o 
  -8   2   2        0.77        0.78      1.48 o 
  -7   2   2      607.60      613.90     11.73 o 
  -6   2   2     1054.51     1054.75     17.86 o 
  -5   2   2      268.18      231.10      4.79 o 
  -4   2   2     2646.20     2631.27     32.49 o 
  -3   2   2     1826.14     1725.50     22.50 o 
  -2   2   2     2071.76     2140.48     19.31 o 
  -1   2   2        1.94       -0.41      0.64 o 
   0   2   2        1.77        0.23      1.09 o 
   1   2   2    14418.60    13245.33    146.89 o 
   2   2   2      791.03      816.20      7.65 o 
   3   2   2     1635.92     1539.49     13.00 o 
   4   2   2      402.90      467.85      5.59 o 
   5   2   2     1768.08     1893.12     16.26 o 
   6   2   2        0.51       -0.47      0.82 o 
   7   2   2      104.81      130.56      2.95 o 
   8   2   2       11.23        6.26      1.30 o 
   9   2   2        9.64        7.34      1.58 o 
  10   2   2       51.73       56.61      3.01 o 
  11   2   2      565.10      607.37      8.76 o 
  12   2   2       35.32       40.70      3.92 o 
  13   2   2       49.47       48.86      4.02 o 
  14   2   2        6.84        8.16      3.32 o 
  15   2   2        3.73        2.88      6.57 o 
 -17   3   2        7.95        7.22      4.01 o 
 -16   3   2        1.27       -2.99      3.31 o 
 -15   3   2       14.03       14.52      4.17 o 
 -14   3   2       91.38      104.72      5.85 o 
 -13   3   2        9.19        5.80      3.08 o 
 -12   3   2       15.16       19.48      3.21 o 
 -11   3   2       18.94       10.84      2.59 o 
 -10   3   2      274.47      282.01      9.03 o 
  -9   3   2       68.54       78.94      3.87 o 
  -8   3   2      455.59      497.95      9.13 o 
  -7   3   2      412.89      481.77      8.56 o 
  -6   3   2        1.58        0.70      0.78 o 
  -5   3   2      394.52      394.79      6.07 o 
  -4   3   2       37.94       28.29      1.54 o 
  -3   3   2      370.02      323.19      4.32 o 
  -2   3   2      369.07      326.16      4.68 o 
  -1   3   2      170.62      166.76      3.47 o 
   0   3   2      129.16      118.26      2.95 o 
   1   3   2      998.47     1027.82     12.03 o 
   2   3   2      594.65      571.86      9.79 o 
   3   3   2     3523.81     3668.41     28.41 o 
   4   3   2       45.99       52.20      3.45 o 
   5   3   2      645.70      741.68      8.46 o 
   6   3   2        5.41        4.34      1.18 o 
   7   3   2       41.64       36.74      1.91 o 
   8   3   2      590.32      592.51     15.94 o 
   9   3   2        2.33        0.64      1.44 o 
  10   3   2        2.39        0.71      1.62 o 
  11   3   2        1.16       -1.21      1.91 o 
  12   3   2      343.13      356.62      9.69 o 
  13   3   2       36.36       39.34      5.58 o 
  14   3   2       58.27       49.27     11.96 o 
  15   3   2       13.51       13.99      9.90 o 
 -16   4   2       19.55       19.91      4.55 o 
 -15   4   2        9.43        8.44      3.54 o 
 -14   4   2        7.46        1.37      3.19 o 
 -13   4   2      325.62      324.37      9.28 o 
 -12   4   2       15.64       17.24      3.41 o 
 -11   4   2      326.54      302.97      8.19 o 
 -10   4   2        5.24        5.56      2.35 o 
  -9   4   2        0.39       -0.88      1.83 o 
  -8   4   2       29.86       28.44      3.00 o 
  -7   4   2       28.12       36.64      2.98 o 
  -6   4   2       27.08       17.27      1.40 o 
  -5   4   2       17.84       15.81      1.95 o 
  -4   4   2     1268.35     1350.49     18.93 o 
  -3   4   2     1050.54     1152.41     17.87 o 
  -2   4   2       23.74       38.92      4.51 o 
  -1   4   2     2002.97     2117.62     20.56 o 
   0   4   2     2240.31     2373.40     28.69 o 
   1   4   2      787.08      893.59     11.54 o 
   2   4   2       98.11       91.80      3.79 o 
   3   4   2        0.67       -0.34      1.11 o 
   4   4   2      233.07      247.53      5.12 o 
   5   4   2      486.79      524.83      8.01 o 
   6   4   2        0.11       -0.49      1.35 o 
   7   4   2       19.19       13.23      2.04 o 
   8   4   2      177.37      176.50      4.96 o 
   9   4   2        0.07       -2.43      2.17 o 
  10   4   2       11.89        4.14      2.26 o 
  11   4   2        2.31        5.03      2.49 o 
  12   4   2      163.93      158.70      6.97 o 
  13   4   2       86.21      109.33     11.86 o 
  14   4   2        8.62        4.59      3.62 o 
  15   4   2       13.45       10.82      5.81 o 
 -16   5   2        3.07        0.29      3.74 o 
 -15   5   2        2.93        2.02      3.43 o 
 -14   5   2        5.13        2.94      3.33 o 
 -13   5   2       41.11       42.25      5.89 o 
 -12   5   2       15.08       18.42      3.72 o 
 -11   5   2        2.75        0.22      2.96 o 
 -10   5   2      135.12      140.82      6.52 o 
  -9   5   2       79.32       65.77      4.50 o 
  -8   5   2      334.65      340.66     13.76 o 
  -7   5   2      147.29      145.45      9.83 o 
  -6   5   2      189.57      188.71      6.47 o 
  -5   5   2     1068.34     1107.85     39.21 o 
  -4   5   2       11.36       12.19      2.17 o 
  -3   5   2      116.73      139.15      3.61 o 
  -2   5   2      246.91      250.92      4.17 o 
  -1   5   2      337.91      416.98      5.46 o 
   0   5   2      210.47      248.95      5.23 o 
   1   5   2      480.12      458.78      7.44 o 
   2   5   2      536.72      559.57      8.50 o 
   3   5   2       26.95       24.75      2.22 o 
   4   5   2        2.07        0.10      1.34 o 
   5   5   2       43.86       49.54      2.98 o 
   6   5   2       44.01       36.27      2.89 o 
   7   5   2        0.96       -0.37      1.70 o 
   8   5   2       26.96       28.17      2.94 o 
   9   5   2      752.93      771.57     25.40 o 
  10   5   2        5.31        8.64      2.72 o 
  11   5   2      418.52      426.10     24.93 o 
  12   5   2       26.44       22.14      4.34 o 
  13   5   2        6.92        6.80      3.69 o 
  14   5   2        0.04       -0.60      3.51 o 
 -15   6   2       20.83       10.02      4.07 o 
 -14   6   2       17.51       15.33      4.88 o 
 -13   6   2       18.05       12.87      3.77 o 
 -12   6   2        0.46       -2.81      2.73 o 
 -11   6   2        0.92       -1.77      2.56 o 
 -10   6   2       83.29       88.14      5.26 o 
  -9   6   2       97.89       92.58      5.05 o 
  -8   6   2        3.01       -1.34      2.06 o 
  -7   6   2       37.16       40.04      3.48 o 
  -6   6   2      152.58      137.63      7.46 o 
  -5   6   2        7.05        5.84      1.73 o 
  -4   6   2       20.92       22.86      2.43 o 
  -3   6   2       65.96       58.93      3.44 o 
  -2   6   2      108.16       97.96      2.85 o 
  -1   6   2      220.04      227.50      9.81 o 
   0   6   2       17.74       22.03      2.32 o 
   1   6   2       17.16       12.03      2.05 o 
   2   6   2      293.50      276.96      6.14 o 
   3   6   2      558.27      603.27      9.57 o 
   4   6   2       12.89       16.40      2.29 o 
   5   6   2       32.58       33.35      3.71 o 
   6   6   2        0.02        0.54      1.81 o 
   7   6   2      238.21      243.29     10.45 o 
   8   6   2      151.74      160.01      5.80 o 
   9   6   2      188.24      182.28      7.72 o 
  10   6   2      273.65      270.39      9.18 o 
  11   6   2       14.71       19.45      4.15 o 
  12   6   2       20.56       25.80      4.55 o 
  13   6   2       26.99       24.59      4.69 o 
 -14   7   2       85.09       87.82      7.65 o 
 -13   7   2       16.80       18.79      4.13 o 
 -12   7   2        0.17       -0.09      3.06 o 
 -11   7   2       91.47       81.72      8.92 o 
 -10   7   2      123.29      115.49      5.77 o 
  -9   7   2        0.64       -0.35      2.75 o 
  -8   7   2      215.57      200.77      7.64 o 
  -7   7   2      213.20      210.53      8.17 o 
  -6   7   2      427.73      437.07     14.95 o 
  -5   7   2       54.17       51.19      5.27 o 
  -4   7   2        0.58        0.70      2.26 o 
  -3   7   2      289.96      313.03     11.77 o 
  -2   7   2      215.90      216.03      5.49 o 
  -1   7   2      299.78      302.37      6.52 o 
   0   7   2        1.45        0.78      1.64 o 
   1   7   2      206.01      222.77      8.01 o 
   2   7   2       30.28       30.15      3.19 o 
   3   7   2      657.84      648.73     11.26 o 
   4   7   2        7.66        6.90      2.87 o 
   5   7   2        0.44        2.28      2.11 o 
   6   7   2      247.92      243.98      7.99 o 
   7   7   2       41.14       50.75      3.93 o 
   8   7   2        0.18       -1.93      2.34 o 
   9   7   2      123.37      122.76      6.39 o 
  10   7   2       64.42       71.26      7.46 o 
  11   7   2        8.39        8.07      3.76 o 
  12   7   2        9.31        5.04      5.44 o 
 -13   8   2       28.09       25.74      4.83 o 
 -12   8   2        8.58        7.43      3.74 o 
 -11   8   2       30.86       19.40      4.20 o 
 -10   8   2        0.13       -1.87      3.11 o 
  -9   8   2       93.43       89.08      5.82 o 
  -8   8   2       25.92       32.37      5.57 o 
  -7   8   2      738.23      715.11     64.18 o 
  -6   8   2       14.11       14.09      4.76 o 
  -5   8   2      401.78      396.66     13.10 o 
  -4   8   2     1188.12     1180.61     94.90 o 
  -3   8   2     1310.54     1344.34     89.17 o 
  -2   8   2       26.09       25.13      5.15 o 
  -1   8   2      652.93      657.17     12.95 o 
   0   8   2      553.03      581.06     10.13 o 
   1   8   2        1.38       -0.39      2.05 o 
   2   8   2       89.17       87.29      4.31 o 
   3   8   2       76.85       73.48      4.25 o 
   4   8   2       79.86       73.84      7.28 o 
   5   8   2       97.46       92.31      4.68 o 
   6   8   2        1.76       -1.52      2.26 o 
   7   8   2       19.94       15.25      3.11 o 
   8   8   2      168.82      150.06      7.15 o 
   9   8   2      213.23      213.23     16.85 o 
  10   8   2        0.14       -0.78      3.25 o 
  11   8   2       17.01       28.41      6.35 o 
 -11   9   2        4.32        0.43      4.95 o 
 -10   9   2       24.94       21.26      5.73 o 
  -9   9   2        0.66       -5.74      3.83 o 
  -8   9   2       20.03       13.90      5.45 o 
  -7   9   2       86.07      102.17     11.84 o 
  -6   9   2       27.85       25.91      5.83 o 
  -5   9   2        0.27       -3.81      3.75 o 
  -4   9   2       14.16       13.92      5.14 o 
  -3   9   2      291.07      304.23     12.39 o 
  -2   9   2      541.94      578.38     17.00 o 
  -1   9   2       46.30       39.92      6.57 o 
   0   9   2       62.82       73.63      8.50 o 
   1   9   2      172.80      161.82      9.18 o 
   2   9   2       24.93       30.32      4.14 o 
   3   9   2      146.87      141.20      8.55 o 
   4   9   2       15.35       15.97      3.19 o 
   5   9   2       42.08       50.84      5.60 o 
   6   9   2       50.75       55.79      4.59 o 
   7   9   2        4.43        0.91      3.45 o 
   8   9   2       76.56       91.84     10.05 o 
   9   9   2        0.01       -1.04      4.20 o 
  10   9   2       32.97       21.08      9.53 o 
  -9  10   2        0.94        2.74      5.12 o 
  -8  10   2       53.16       68.18      8.11 o 
  -7  10   2       84.04      112.57      9.90 o 
  -6  10   2      117.02      127.91     12.54 o 
  -5  10   2       30.71       35.26      6.53 o 
  -4  10   2        6.91        3.47      4.88 o 
  -3  10   2      104.09      122.33     10.06 o 
  -2  10   2        2.34        3.09      5.15 o 
  -1  10   2        8.77        2.60      4.57 o 
   0  10   2       12.19       12.80      5.39 o 
   1  10   2       24.56       32.14      7.31 o 
   2  10   2       15.57       15.78      5.56 o 
   3  10   2       29.92       19.10      5.55 o 
   4  10   2        0.05       -0.14      4.63 o 
   5  10   2        0.52       -5.28      4.15 o 
   6  10   2        9.01        3.24      4.92 o 
   7  10   2        0.53       -1.40      6.88 o 
   8  10   2        1.61       -3.97      7.31 o 
  -6  11   2       16.29       12.07      5.45 o 
  -5  11   2       71.80      106.34     10.26 o 
  -4  11   2       40.07       37.29      7.28 o 
  -3  11   2       15.29       12.93      5.98 o 
  -2  11   2       14.87       19.58      6.53 o 
  -1  11   2        7.71       14.63      5.97 o 
   0  11   2       61.17       47.52      7.69 o 
   1  11   2        5.61        2.67      5.00 o 
   2  11   2        9.93       15.27      6.25 o 
   3  11   2       16.19       13.65      6.08 o 
   4  11   2        0.11        0.62      5.41 o 
   5  11   2        3.13        0.59      5.29 o 
 -17   1   3        0.07        0.71      3.90 o 
 -16   1   3        4.70        3.12      3.86 o 
 -15   1   3        5.75        3.18      3.30 o 
 -14   1   3       14.89       12.63      3.69 o 
 -13   1   3       11.39        6.04      3.04 o 
 -12   1   3        1.09       -2.88      2.05 o 
 -11   1   3        3.26        1.60      2.47 o 
 -10   1   3      268.54      249.96      7.72 o 
  -9   1   3      139.74      151.82      5.74 o 
  -8   1   3       30.12       35.68      3.33 o 
  -7   1   3      690.94      612.93     11.33 o 
  -6   1   3      414.63      421.30     12.06 o 
  -5   1   3      605.54      660.04     22.42 o 
  -4   1   3      132.61      148.70      4.20 o 
  -3   1   3     8385.80     7777.53     87.75 o 
  -2   1   3     6299.60     6141.56     56.99 o 
  -1   1   3      287.98      276.98      4.63 o 
   0   1   3      125.18      127.60      3.13 o 
   1   1   3     8886.14     8532.74     69.63 o 
   2   1   3     2916.31     3008.79     26.91 o 
   3   1   3      658.50      668.03      7.80 o 
   4   1   3      170.54      204.75      4.98 o 
   5   1   3       51.11       60.72      1.95 o 
   6   1   3        2.62        4.36      1.03 o 
   7   1   3      321.35      334.76      4.78 o 
   8   1   3        5.92        2.43      1.20 o 
   9   1   3        0.82       -0.13      1.23 o 
  10   1   3       40.40       39.85      2.61 o 
  11   1   3        1.12        0.26      1.97 o 
  12   1   3       89.74       93.39      6.52 o 
  13   1   3       36.15       42.75      5.39 o 
  14   1   3       38.30       38.34      5.61 o 
  15   1   3       48.95       74.57      7.49 o 
 -17   2   3       35.02       34.89      5.63 o 
 -16   2   3       22.37       12.31      8.56 o 
 -15   2   3        0.12       -1.26      3.27 o 
 -14   2   3       45.26       45.78      5.58 o 
 -13   2   3       61.82       68.93      9.47 o 
 -12   2   3       64.16       58.83      8.44 o 
 -11   2   3       35.24       36.68      3.45 o 
 -10   2   3      175.86      177.59      5.64 o 
  -9   2   3      381.90      376.57      9.57 o 
  -8   2   3      227.00      279.26      8.81 o 
  -7   2   3      717.29      808.73     28.61 o 
  -6   2   3     2856.35     2918.86     37.10 o 
  -5   2   3     1011.34     1000.74     29.93 o 
  -4   2   3       58.84       39.84      2.78 o 
  -3   2   3        4.60        1.38      2.39 o 
  -2   2   3     1399.22     1456.80     16.27 o 
  -1   2   3      551.78      560.10      9.93 o 
   0   2   3      664.92      680.13      7.05 o 
   1   2   3       48.96       37.78      1.52 o 
   2   2   3     1390.15     1445.78     12.46 o 
   3   2   3        5.63        3.66      0.89 o 
   4   2   3       58.25       52.18      2.77 o 
   5   2   3      381.31      445.23      8.69 o 
   6   2   3      252.55      244.39      3.99 o 
   7   2   3      418.40      433.83      5.86 o 
   8   2   3        0.00       -0.79      1.13 o 
   9   2   3      139.16      133.86      3.74 o 
  10   2   3       14.95       12.80      2.42 o 
  11   2   3      147.45      144.26      5.18 o 
  12   2   3       30.90       34.61      5.11 o 
  13   2   3        0.00       -2.96      5.41 o 
  14   2   3       37.31       34.77      8.40 o 
  15   2   3       68.35       83.39     11.71 o 
 -17   3   3        4.13       -1.16      4.32 o 
 -16   3   3       49.45       60.00      7.05 o 
 -15   3   3        8.04        7.76      3.43 o 
 -14   3   3       44.64       36.83      4.36 o 
 -13   3   3        5.85        3.61      2.86 o 
 -12   3   3      474.11      456.94     10.33 o 
 -11   3   3       40.31       36.03      3.54 o 
 -10   3   3      314.31      309.74      8.11 o 
  -9   3   3      325.01      326.02      7.56 o 
  -8   3   3       14.70       21.47      2.56 o 
  -7   3   3      497.82      495.72      8.82 o 
  -6   3   3        0.15       -2.87      4.05 o 
  -5   3   3        0.04       -1.51      1.02 o 
  -4   3   3     1135.31     1133.71     21.49 o 
  -3   3   3       41.81       39.15      2.14 o 
  -2   3   3     1484.52     1519.97     18.57 o 
  -1   3   3     1813.80     2027.15     19.51 o 
   0   3   3     1433.07     1434.20     12.74 o 
   1   3   3      291.26      304.36      4.14 o 
   2   3   3     1052.22     1064.99     10.97 o 
   3   3   3        0.01       -0.24      0.81 o 
   4   3   3      283.36      283.65      4.30 o 
   5   3   3       37.85       29.41      2.90 o 
   6   3   3      561.02      593.66     15.38 o 
   7   3   3      278.38      305.29      5.73 o 
   8   3   3      557.86      546.15      9.57 o 
   9   3   3        2.85       -0.29      1.85 o 
  10   3   3      203.36      199.61      6.86 o 
  11   3   3      504.57      505.42     16.38 o 
  12   3   3      192.36      200.83      7.49 o 
  13   3   3        0.00       -0.09      3.72 o 
  14   3   3       38.01       39.32      8.71 o 
 -16   4   3       18.30       15.57      4.37 o 
 -15   4   3       70.30       86.61      6.51 o 
 -14   4   3       38.95       36.66      5.84 o 
 -13   4   3       73.94       89.51      6.02 o 
 -12   4   3       15.90       18.42      4.26 o 
 -11   4   3        1.08       -2.04      2.24 o 
 -10   4   3       16.60       20.08      3.04 o 
  -9   4   3      413.29      436.48      9.20 o 
  -8   4   3       48.46       39.16      3.33 o 
  -7   4   3       44.09       54.07      5.15 o 
  -6   4   3       59.47       63.23      3.48 o 
  -5   4   3       57.67       64.37      2.50 o 
  -4   4   3      633.66      713.96      9.35 o 
  -3   4   3      968.73     1008.26     17.50 o 
  -2   4   3      284.11      275.02      7.77 o 
  -1   4   3      146.33      151.67      3.93 o 
   0   4   3      405.44      465.56      7.21 o 
   1   4   3      818.95      949.16     11.50 o 
   2   4   3      155.89      147.75      3.93 o 
   3   4   3        0.58        0.47      0.79 o 
   4   4   3      235.33      259.62      5.35 o 
   5   4   3       23.00       17.14      3.62 o 
   6   4   3      244.66      223.27      8.29 o 
   7   4   3        1.16       -1.96      1.55 o 
   8   4   3      126.63      126.10      5.56 o 
   9   4   3      710.71      708.27     37.84 o 
  10   4   3        4.71        2.99      2.84 o 
  11   4   3      133.99      114.82      8.07 o 
  12   4   3       49.69       51.63      6.48 o 
  13   4   3       75.47       92.71      7.98 o 
  14   4   3        2.78       -0.14      4.30 o 
 -16   5   3       15.38       17.82      4.80 o 
 -15   5   3        0.32       -4.41      2.94 o 
 -14   5   3      112.77      110.06      6.42 o 
 -13   5   3        1.06       -2.54      2.76 o 
 -12   5   3      272.29      260.08      8.54 o 
 -11   5   3      116.19      123.93      6.01 o 
 -10   5   3       26.39       30.79      4.08 o 
  -9   5   3        0.11       -2.06      1.98 o 
  -8   5   3      220.49      206.44      6.28 o 
  -7   5   3        9.00        5.76      2.06 o 
  -6   5   3       86.78       79.00      3.94 o 
  -5   5   3       82.85       81.63      2.71 o 
  -4   5   3       14.47       13.23      1.53 o 
  -3   5   3      586.74      597.66      8.82 o 
  -2   5   3      279.14      251.96      5.42 o 
  -1   5   3     1771.17     1929.84     22.32 o 
   0   5   3      346.47      392.81      7.00 o 
   1   5   3      457.88      499.49      8.07 o 
   2   5   3      334.62      357.05      7.39 o 
   3   5   3       61.20       58.27      3.07 o 
   4   5   3       98.45      105.58      6.06 o 
   5   5   3        1.42        1.74      1.75 o 
   6   5   3       98.46       95.79      3.85 o 
   7   5   3        0.93       -2.63      1.75 o 
   8   5   3      328.46      319.91     15.07 o 
   9   5   3       23.40       27.89      3.89 o 
  10   5   3      369.44      369.72     16.98 o 
  11   5   3        1.06        3.11      3.21 o 
  12   5   3       31.30       28.41      4.57 o 
  13   5   3       60.82       73.32      8.11 o 
 -15   6   3        1.58       -2.66      3.67 o 
 -14   6   3        0.12       -0.82      3.42 o 
 -13   6   3       10.04        5.70      3.53 o 
 -12   6   3        0.20       -4.27      2.84 o 
 -11   6   3       87.25       86.60      5.89 o 
 -10   6   3      106.00      109.38      5.45 o 
  -9   6   3      238.20      236.19      7.79 o 
  -8   6   3        4.37        2.23      2.33 o 
  -7   6   3        0.48        0.21      1.80 o 
  -6   6   3        0.05       -0.96      1.59 o 
  -5   6   3      254.29      254.70      5.72 o 
  -4   6   3       11.71       18.53      2.27 o 
  -3   6   3       40.07       37.37      2.78 o 
  -2   6   3      429.83      442.78      7.85 o 
  -1   6   3      538.27      562.36      9.49 o 
   0   6   3      984.96     1039.83     13.50 o 
   1   6   3        0.81        0.29      1.99 o 
   2   6   3       43.82       39.11      3.00 o 
   3   6   3      413.48      423.18      8.79 o 
   4   6   3       42.87       43.55      3.27 o 
   5   6   3       34.41       35.38      3.26 o 
   6   6   3       20.68       22.55      3.08 o 
   7   6   3      468.13      456.13     28.78 o 
   8   6   3      107.50      108.37      5.75 o 
   9   6   3      265.90      283.97     14.10 o 
  10   6   3      377.40      383.48     12.26 o 
  11   6   3       17.28       15.45      4.09 o 
  12   6   3        5.53       -2.59      3.15 o 
  13   6   3        0.02       -2.33      3.85 o 
 -14   7   3        1.80       -5.01      3.34 o 
 -13   7   3        1.47       -0.98      3.22 o 
 -12   7   3       14.49        4.70      4.40 o 
 -11   7   3       13.48       10.30      3.46 o 
 -10   7   3      133.73      131.87      6.21 o 
  -9   7   3        5.88        4.99      2.98 o 
  -8   7   3       24.85       21.73      4.92 o 
  -7   7   3      123.38      107.43      4.42 o 
  -6   7   3        9.92        3.57      3.69 o 
  -5   7   3       75.00       74.87      5.02 o 
  -4   7   3      114.59      112.53      5.39 o 
  -3   7   3       22.25       23.43      2.95 o 
  -2   7   3      145.52      146.06      7.03 o 
  -1   7   3       50.23       51.62      3.46 o 
   0   7   3        0.00       -2.44      1.63 o 
   1   7   3      107.35      103.66      4.25 o 
   2   7   3      135.93      143.36      4.93 o 
   3   7   3       98.54      100.81      4.39 o 
   4   7   3        6.18        3.29      2.13 o 
   5   7   3       18.62       14.07      2.81 o 
   6   7   3      151.03      133.53      6.40 o 
   7   7   3       74.53       70.11      9.33 o 
   8   7   3       66.10       65.89      7.47 o 
   9   7   3       21.49       20.56      4.20 o 
  10   7   3       24.19       22.45      4.37 o 
  11   7   3        0.02       -4.66      3.36 o 
  12   7   3        0.76       -0.69      3.61 o 
 -13   8   3        0.46       -0.06      3.59 o 
 -12   8   3      136.39      140.85      7.74 o 
 -11   8   3       61.58       72.87     10.74 o 
 -10   8   3       22.86       21.91      5.36 o 
  -9   8   3        0.14       -1.73      3.66 o 
  -8   8   3      152.17      144.45     16.01 o 
  -7   8   3      351.09      385.09     34.13 o 
  -6   8   3        0.09       -0.06      3.97 o 
  -5   8   3        1.77       -1.32      3.80 o 
  -4   8   3       15.30       18.16      4.85 o 
  -3   8   3      163.29      164.45      8.23 o 
  -2   8   3      409.06      399.97      8.33 o 
  -1   8   3       85.30       84.94      4.42 o 
   0   8   3        8.59       10.46      2.61 o 
   1   8   3      245.85      233.80      6.53 o 
   2   8   3       11.98        7.41      2.54 o 
   3   8   3        9.23        7.37      2.54 o 
   4   8   3       27.23       25.80      3.37 o 
   5   8   3        1.00       -3.26      2.17 o 
   6   8   3        0.71       -3.97      2.65 o 
   7   8   3        0.27       -3.48      3.43 o 
   8   8   3        1.45        0.88      3.08 o 
   9   8   3        2.53        0.20      3.26 o 
  10   8   3        4.45        3.38      3.74 o 
 -11   9   3       32.16       36.61      6.83 o 
 -10   9   3        0.53       -1.99      4.71 o 
  -9   9   3       40.70       46.45      6.90 o 
  -8   9   3      279.40      292.07     25.32 o 
  -7   9   3       99.99      115.81     16.94 o 
  -6   9   3        6.18       -5.75      4.03 o 
  -5   9   3       22.44        9.11      4.83 o 
  -4   9   3      555.41      574.37     18.07 o 
  -3   9   3      311.34      313.82     12.34 o 
  -2   9   3       13.56       20.37      5.36 o 
  -1   9   3       37.06       43.13      4.66 o 
   0   9   3       29.47       25.84      3.94 o 
   1   9   3       25.39       21.77      3.69 o 
   2   9   3       29.17       26.25      3.45 o 
   3   9   3       35.17       24.35      3.41 o 
   4   9   3        2.43       -0.21      2.55 o 
   5   9   3        1.53       -2.99      3.06 o 
   6   9   3      146.61      140.71     21.06 o 
   7   9   3       14.13       15.97      4.21 o 
   8   9   3       10.82        9.58      3.99 o 
   9   9   3        0.76       -3.32      3.56 o 
  -9  10   3        1.67       -3.72      4.48 o 
  -8  10   3       71.12       73.76     18.14 o 
  -7  10   3        0.88        5.23      4.82 o 
  -6  10   3       17.84       26.14      6.08 o 
  -5  10   3        5.55        3.81      4.66 o 
  -4  10   3       12.26       23.74      6.48 o 
  -3  10   3        7.89       -2.56      4.23 o 
  -2  10   3        3.03       -6.00      4.00 o 
  -1  10   3       62.95       64.37      7.78 o 
   0  10   3       15.31       15.40      3.77 o 
   1  10   3        0.37        0.47      3.21 o 
   2  10   3      214.39      197.39      8.22 o 
   3  10   3        8.03       13.16      3.98 o 
   4  10   3      147.84      150.84      9.09 o 
   5  10   3       46.41       52.07      6.88 o 
   6  10   3       31.52       20.99      8.25 o 
   7  10   3       40.69       45.88      7.88 o 
  -6  11   3        9.79       -1.92      6.38 o 
  -5  11   3       21.73       15.14      6.45 o 
  -4  11   3        0.05       -5.95      5.11 o 
  -3  11   3       36.11       24.85      6.67 o 
  -2  11   3       15.96       16.25      6.39 o 
  -1  11   3        5.54        7.54      5.64 o 
   0  11   3       19.83       18.98      6.19 o 
   1  11   3        4.53       -2.25      5.64 o 
   2  11   3       21.58       31.36      7.00 o 
   3  11   3        2.18        3.54      8.05 o 
   4  11   3        5.29       -1.56      7.00 o 
 -17   0   4        1.93       -1.91      5.06 o 
 -16   0   4        2.36        7.00      5.37 o 
 -15   0   4       87.96       82.84      9.49 o 
 -14   0   4       10.93       10.81      5.06 o 
 -13   0   4      161.47      133.56      9.49 o 
 -12   0   4       20.29       18.82      4.90 o 
 -11   0   4      404.14      376.03     14.16 o 
 -10   0   4      234.86      248.18     10.85 o 
  -9   0   4      347.94      347.91     12.52 o 
  -8   0   4     1597.78     1511.59     31.58 o 
  -7   0   4     2323.43     2600.86     47.61 o 
  -6   0   4      233.35      221.43      8.32 o 
  -5   0   4     2626.13     2767.10     48.23 o 
  -4   0   4        1.05       -0.16      1.28 o 
  -3   0   4      291.52      272.65      7.51 o 
  -2   0   4        1.28       -1.98      2.16 o 
  -1   0   4      434.56      375.84     12.14 o 
   0   0   4      216.05      263.29      6.09 o 
   1   0   4     2424.96     2620.47     48.03 o 
   2   0   4      347.58      339.82     11.78 o 
   3   0   4     4391.57     5190.93     60.43 o 
   4   0   4     1621.59     1782.10     20.18 o 
   5   0   4       50.94       44.00      2.80 o 
   6   0   4     2222.86     2421.51     27.09 o 
   7   0   4      100.84      117.79      4.24 o 
   8   0   4      262.36      240.92     14.64 o 
   9   0   4      336.94      343.35     10.05 o 
  10   0   4       90.23       87.52      5.70 o 
  11   0   4        9.28        8.60      5.21 o 
  12   0   4      117.14      126.95     10.62 o 
  13   0   4       35.15       37.96      7.27 o 
  14   0   4        0.55        3.03      6.07 o 
 -17   1   4       32.97       27.21      5.32 o 
 -16   1   4       12.22        2.74      3.79 o 
 -15   1   4        7.83        4.08      3.00 o 
 -14   1   4       26.58       19.13      4.18 o 
 -13   1   4       38.39       44.68      4.99 o 
 -12   1   4        1.15       -2.20      2.26 o 
 -11   1   4       74.45       63.52      5.66 o 
 -10   1   4      223.65      218.24      7.28 o 
  -9   1   4      282.24      298.31      8.85 o 
  -8   1   4      748.03      756.89     13.75 o 
  -7   1   4     5642.89     5672.02    101.26 o 
  -6   1   4      214.76      215.94      8.28 o 
  -5   1   4      514.40      564.05     10.03 o 
  -4   1   4      369.96      417.19     13.54 o 
  -3   1   4      152.67      179.39      3.88 o 
  -2   1   4        2.01        2.25      0.85 o 
  -1   1   4      910.55      916.24      9.41 o 
   0   1   4      295.31      253.60      4.85 o 
   1   1   4      441.81      428.35      6.75 o 
   2   1   4     6573.00     6803.92     56.87 o 
   3   1   4     1704.61     1874.76     18.37 o 
   4   1   4     1247.88     1374.65     12.45 o 
   5   1   4       52.86       56.39      2.01 o 
   6   1   4     1015.03     1123.13     10.45 o 
   7   1   4      125.31      118.52      3.51 o 
   8   1   4       13.53       13.44      2.05 o 
   9   1   4       16.85       16.31      2.49 o 
  10   1   4       10.22        6.78      2.67 o 
  11   1   4        9.17        5.73      2.69 o 
  12   1   4       85.52       95.58      7.09 o 
  13   1   4        1.40        2.79      7.99 o 
  14   1   4       45.39       58.38      9.96 o 
 -17   2   4       35.71       36.08      5.89 o 
 -16   2   4        9.89        3.15      3.66 o 
 -15   2   4       26.89       26.54      4.97 o 
 -14   2   4       84.15       87.26      6.51 o 
 -13   2   4      483.57      529.12     19.88 o 
 -12   2   4        6.04        0.19      2.65 o 
 -11   2   4      297.32      280.54     11.49 o 
 -10   2   4      176.81      166.90      6.67 o 
  -9   2   4      426.24      419.74     10.32 o 
  -8   2   4      375.32      420.60     11.96 o 
  -7   2   4      395.01      369.92      8.94 o 
  -6   2   4      344.51      368.72      8.44 o 
  -5   2   4       33.79       20.70      2.47 o 
  -4   2   4      741.83      798.61     22.46 o 
  -3   2   4      157.13      137.90      3.97 o 
  -2   2   4      734.53      813.71     10.62 o 
  -1   2   4       83.37       77.21      2.36 o 
   0   2   4       40.59       42.59      1.71 o 
   1   2   4     2820.82     2949.83     23.51 o 
   2   2   4       16.44       18.83      1.61 o 
   3   2   4      695.19      717.49     13.97 o 
   4   2   4      111.57      116.75      3.45 o 
   5   2   4      246.29      230.95      5.09 o 
   6   2   4       23.67       19.75      2.16 o 
   7   2   4      494.65      500.75     10.19 o 
   8   2   4        0.64       -0.97      1.50 o 
   9   2   4      134.34      116.00      6.00 o 
  10   2   4        9.26        5.66      2.61 o 
  11   2   4       86.72       84.32      6.54 o 
  12   2   4       24.63       20.43      5.74 o 
  13   2   4        0.06        1.17      6.15 o 
  14   2   4       35.95       45.93      9.57 o 
 -17   3   4        0.74       -5.75      3.83 o 
 -16   3   4       14.32        7.92      4.22 o 
 -15   3   4       35.98       38.49      5.68 o 
 -14   3   4        3.24        0.96      3.20 o 
 -13   3   4        6.51       10.50      3.74 o 
 -12   3   4      113.12      116.95      6.69 o 
 -11   3   4      138.59      149.37      7.11 o 
 -10   3   4      114.00      111.75     10.40 o 
  -9   3   4        2.82        1.19      2.39 o 
  -8   3   4      202.85      228.36      7.51 o 
  -7   3   4       17.79       21.74      3.23 o 
  -6   3   4      780.14      764.79     14.07 o 
  -5   3   4      156.05      162.28      5.57 o 
  -4   3   4      353.49      362.75      6.12 o 
  -3   3   4     1145.08     1115.13     12.65 o 
  -2   3   4     1970.72     2065.09     20.26 o 
  -1   3   4       12.47        9.85      1.56 o 
   0   3   4       47.00       53.09      2.06 o 
   1   3   4       27.38       32.85      1.72 o 
   2   3   4      133.58      119.43      2.96 o 
   3   3   4      910.75      957.51      9.61 o 
   4   3   4      156.93      168.32      3.38 o 
   5   3   4      125.56      126.35      3.85 o 
   6   3   4        0.08       -0.48      1.43 o 
   7   3   4       15.54       15.79      2.45 o 
   8   3   4      549.49      577.52     24.19 o 
   9   3   4        0.46       -1.29      2.41 o 
  10   3   4      203.17      203.49      9.84 o 
  11   3   4       52.57       62.86      6.61 o 
  12   3   4        4.67        5.59      4.03 o 
  13   3   4        6.35        4.25      4.36 o 
  14   3   4       12.21        6.77      8.17 o 
 -16   4   4       20.92       12.00      4.78 o 
 -15   4   4       10.54        3.23      4.00 o 
 -14   4   4       63.41       72.86      7.04 o 
 -13   4   4       81.18       63.14     16.53 o 
 -12   4   4       92.98      109.92     11.47 o 
 -11   4   4      329.78      329.16     10.83 o 
 -10   4   4        8.36        5.70      3.40 o 
  -9   4   4       75.30       70.24      5.66 o 
  -8   4   4      195.80      189.91      7.29 o 
  -7   4   4       57.66       62.69      4.94 o 
  -6   4   4      618.73      571.87      9.64 o 
  -5   4   4      475.61      468.56     12.31 o 
  -4   4   4      164.17      145.62      5.03 o 
  -3   4   4       97.72      117.56      3.67 o 
  -2   4   4       90.67      101.06      3.49 o 
  -1   4   4      151.52      144.97      3.31 o 
   0   4   4      348.46      370.60      5.27 o 
   1   4   4       14.21       13.32      1.32 o 
   2   4   4      181.28      155.31      5.09 o 
   3   4   4      515.17      575.77      8.53 o 
   4   4   4     1962.08     2014.91     42.26 o 
   5   4   4        4.67       -0.04      2.16 o 
   6   4   4      433.52      429.14     15.97 o 
   7   4   4        7.12        1.24      2.73 o 
   8   4   4        0.00       -3.12      2.47 o 
   9   4   4      186.77      171.90      7.39 o 
  10   4   4      126.70      117.41      5.99 o 
  11   4   4       51.89       48.78      6.33 o 
  12   4   4      171.36      189.69      9.63 o 
  13   4   4        2.40        3.15      4.45 o 
 -16   5   4        0.09       -3.67      5.02 o 
 -15   5   4       40.85       36.10      6.36 o 
 -14   5   4        2.33       -1.33      3.57 o 
 -13   5   4      178.73      190.60      9.41 o 
 -12   5   4        3.27        3.80      3.84 o 
 -11   5   4       68.96       75.88      6.90 o 
 -10   5   4      397.02      416.23     12.53 o 
  -9   5   4      212.90      192.99     11.12 o 
  -8   5   4        6.84        2.51      2.94 o 
  -7   5   4       98.37       84.56      6.67 o 
  -6   5   4       33.83       29.05      3.27 o 
  -5   5   4      853.62      897.57     16.30 o 
  -4   5   4      615.23      638.81      9.54 o 
  -3   5   4      187.05      185.76      5.14 o 
  -2   5   4       18.81       20.41      2.24 o 
  -1   5   4        0.37        0.69      2.47 o 
   0   5   4      179.44      187.85      4.93 o 
   1   5   4      148.65      154.96      4.48 o 
   2   5   4       13.00       10.32      1.97 o 
   3   5   4       50.54       46.39      3.06 o 
   4   5   4      134.92      121.20      7.74 o 
   5   5   4      473.03      467.01     17.21 o 
   6   5   4       14.51        9.45      5.50 o 
   7   5   4      525.83      550.66     18.10 o 
   8   5   4       13.65        6.87      3.07 o 
   9   5   4        1.19       -1.19      3.60 o 
  10   5   4       12.47       10.95      3.59 o 
  11   5   4       16.24       13.49      4.65 o 
  12   5   4        2.29        2.84      4.58 o 
  13   5   4        0.91       -1.24      4.62 o 
 -15   6   4        0.35       -3.80      4.11 o 
 -14   6   4       14.38       12.19      4.96 o 
 -13   6   4       15.78        8.16      4.60 o 
 -12   6   4        1.92       -3.69      3.55 o 
 -11   6   4        0.24       -2.25      4.08 o 
 -10   6   4       57.27       59.00      6.42 o 
  -9   6   4        4.10        2.30      3.80 o 
  -8   6   4       24.81       19.59      3.42 o 
  -7   6   4       95.48      100.32      5.36 o 
  -6   6   4       48.31       38.87      4.16 o 
  -5   6   4        5.85        3.45      2.37 o 
  -4   6   4       35.64       29.01      2.77 o 
  -3   6   4      130.18      134.60      4.51 o 
  -2   6   4       16.35       19.47      3.25 o 
  -1   6   4        4.55        3.41      1.89 o 
   0   6   4      190.75      178.24      5.14 o 
   1   6   4       82.89       90.22      3.92 o 
   2   6   4        7.36        6.46      2.13 o 
   3   6   4      124.87      122.78      4.54 o 
   4   6   4      283.13      280.23     12.48 o 
   5   6   4       91.50       95.46      7.32 o 
   6   6   4      366.15      367.02     21.62 o 
   7   6   4        3.04       -2.65      2.81 o 
   8   6   4        3.49        3.40      2.92 o 
   9   6   4       14.45       17.10      4.09 o 
  10   6   4        8.60        2.60      4.12 o 
  11   6   4        5.63        4.74      4.76 o 
  12   6   4        3.65        0.90      4.59 o 
 -14   7   4        0.43       -6.06      4.04 o 
 -13   7   4       26.16       33.17      6.60 o 
 -12   7   4        1.57       -2.93      3.13 o 
 -11   7   4        0.00       -3.86      2.81 o 
 -10   7   4       27.86       31.49      4.26 o 
  -9   7   4       12.70       11.10      3.58 o 
  -8   7   4       79.51       79.32      5.68 o 
  -7   7   4      165.29      151.27     11.19 o 
  -6   7   4      305.38      300.87      9.04 o 
  -5   7   4      190.97      183.18      6.83 o 
  -4   7   4      535.41      509.89     12.86 o 
  -3   7   4       11.31        9.38      3.16 o 
  -2   7   4        3.59        0.90      1.91 o 
  -1   7   4        0.64       -0.02      1.89 o 
   0   7   4      238.18      222.76      6.12 o 
   1   7   4      174.03      159.23      6.42 o 
   2   7   4        8.52        7.49      2.30 o 
   3   7   4      208.49      186.94      6.89 o 
   4   7   4       73.94       79.66      5.72 o 
   5   7   4      191.31      184.09      8.31 o 
   6   7   4       55.64       51.58      4.94 o 
   7   7   4       82.99       83.91      6.09 o 
   8   7   4       66.11       67.75      9.96 o 
   9   7   4       12.13       10.01      3.90 o 
  10   7   4        6.15        1.65      3.60 o 
  11   7   4        0.48       -4.53      3.62 o 
 -13   8   4       15.15       17.86      5.97 o 
 -12   8   4       36.56       52.09      7.33 o 
 -11   8   4      206.82      212.40     16.32 o 
 -10   8   4        0.19       -0.99      4.04 o 
  -9   8   4      366.51      373.24     17.21 o 
  -8   8   4      461.66      484.35     41.87 o 
  -7   8   4      117.74      126.80      8.05 o 
  -6   8   4      202.66      210.87     19.76 o 
  -5   8   4      288.07      305.68     11.69 o 
  -4   8   4       22.49       17.16      3.81 o 
  -3   8   4       28.50       26.06      5.64 o 
  -2   8   4       26.73       23.64      3.06 o 
  -1   8   4      116.08      108.73      4.68 o 
   0   8   4       68.94       82.48      4.55 o 
   1   8   4      229.00      215.60      6.49 o 
   2   8   4      264.58      240.69      6.91 o 
   3   8   4       94.65       90.94      5.75 o 
   4   8   4      210.99      180.12     10.19 o 
   5   8   4      244.32      226.56      9.97 o 
   6   8   4        2.73        1.73      3.28 o 
   7   8   4       13.71        7.15      3.64 o 
   8   8   4       15.71        7.64      3.74 o 
   9   8   4        4.73        0.91      3.52 o 
 -11   9   4        9.79       13.30      5.81 o 
 -10   9   4       78.91       85.27     25.44 o 
  -9   9   4        0.15        3.28      4.26 o 
  -8   9   4        4.04        0.11      3.75 o 
  -7   9   4       16.40       23.28      6.24 o 
  -6   9   4      386.07      404.72     16.26 o 
  -5   9   4       15.54       10.19      4.66 o 
  -4   9   4        8.81        1.57      4.36 o 
  -3   9   4       48.28       44.46      6.72 o 
  -2   9   4        0.90       -3.53      3.85 o 
  -1   9   4        4.73        0.61      2.45 o 
   0   9   4        0.14       -3.50      2.44 o 
   1   9   4       36.22       41.62      5.73 o 
   2   9   4       12.49        4.72      3.22 o 
   3   9   4       43.14       56.21      6.00 o 
   4   9   4       29.96       36.56     11.77 o 
   5   9   4        1.47       -2.20      5.08 o 
   6   9   4        3.47        0.00      3.29 o 
   7   9   4        8.51        7.71      4.06 o 
   8   9   4       10.32        3.01      3.93 o 
  -9  10   4       12.29       15.43      5.98 o 
  -8  10   4       22.63       18.82      6.57 o 
  -7  10   4        0.11       -4.85      4.54 o 
  -6  10   4        2.34       -3.91      4.45 o 
  -5  10   4        7.25        5.96      4.93 o 
  -4  10   4       18.33       28.04      6.51 o 
  -3  10   4        9.20       10.49      5.28 o 
  -2  10   4       30.65       30.75      6.30 o 
  -1  10   4       42.54       51.63      7.52 o 
   0  10   4        4.58        4.02      3.42 o 
   1  10   4        0.46       -0.20      3.81 o 
   2  10   4       51.58       62.15      8.40 o 
   3  10   4      113.15       97.36     20.26 o 
   4  10   4        0.22       -1.15      3.36 o 
   5  10   4        0.09       -2.41      3.39 o 
   6  10   4        0.16       -1.77      3.75 o 
  -5  11   4       20.65       19.17      6.23 o 
  -4  11   4        2.37       -3.98      7.58 o 
  -3  11   4       10.91       11.02      6.47 o 
  -2  11   4       41.64       45.98      8.03 o 
  -1  11   4       10.69       18.85      6.11 o 
   0  11   4        0.58        3.15      7.82 o 
   1  11   4        1.04       -3.09      7.76 o 
   2  11   4        2.22       -2.58      4.34 o 
 -17   1   5        0.61       -2.59      3.52 o 
 -16   1   5       38.07       29.90      5.03 o 
 -15   1   5       13.78       12.24      3.78 o 
 -14   1   5       22.72       32.27      4.66 o 
 -13   1   5       30.87       25.65      4.71 o 
 -12   1   5      179.30      155.43      6.94 o 
 -11   1   5     1025.38      964.83     18.05 o 
 -10   1   5      185.85      184.02      6.84 o 
  -9   1   5       25.29       27.04      3.35 o 
  -8   1   5       50.51       55.31      3.85 o 
  -7   1   5     2234.60     2242.81     54.65 o 
  -6   1   5      224.42      228.09      6.12 o 
  -5   1   5      263.05      266.43     12.37 o 
  -4   1   5      827.35      828.85     12.74 o 
  -3   1   5        7.10        7.56      2.52 o 
  -2   1   5       15.49       11.86      1.73 o 
  -1   1   5        0.37       -0.35      0.86 o 
   0   1   5       98.70       79.08      3.01 o 
   1   1   5      178.81      146.71      6.56 o 
   2   1   5      951.21     1016.50     15.78 o 
   3   1   5      196.90      189.02      4.88 o 
   4   1   5       90.60       69.84      2.90 o 
   5   1   5       33.89       29.37      3.64 o 
   6   1   5       16.29       20.11      2.45 o 
   7   1   5        3.89        1.72      1.79 o 
   8   1   5       82.35       75.61      4.36 o 
   9   1   5       17.52       14.10      3.70 o 
  10   1   5       30.69       32.16      4.54 o 
  11   1   5        7.66        4.48      3.14 o 
  12   1   5        5.80        1.42      4.43 o 
  13   1   5        0.18       11.63      7.47 o 
 -17   2   5        7.13       12.35      6.48 o 
 -16   2   5       24.14       24.25      5.14 o 
 -15   2   5        0.00       -4.27      2.84 o 
 -14   2   5       14.83       17.77      4.02 o 
 -13   2   5       21.90       23.28      4.36 o 
 -12   2   5        0.00       -4.01      2.67 o 
 -11   2   5      114.16       89.88      5.51 o 
 -10   2   5      473.98      456.99     11.40 o 
  -9   2   5       61.81       66.90      4.43 o 
  -8   2   5        0.01       -0.58      1.96 o 
  -7   2   5      336.54      358.76      8.95 o 
  -6   2   5      156.99      146.99      5.32 o 
  -5   2   5      140.49      164.54      5.29 o 
  -4   2   5       78.86       78.99      3.22 o 
  -3   2   5      381.22      413.72      9.57 o 
  -2   2   5       38.04       38.62      2.08 o 
  -1   2   5      625.20      663.79      8.09 o 
   0   2   5      611.54      653.58      7.23 o 
   1   2   5      839.65      970.26     11.60 o 
   2   2   5      408.73      399.39      6.59 o 
   3   2   5       76.42       79.74      3.28 o 
   4   2   5       70.25       66.42      4.61 o 
   5   2   5        0.74       -1.00      1.50 o 
   6   2   5      114.64      128.65      4.37 o 
   7   2   5       71.34       65.55      3.70 o 
   8   2   5      158.06      168.62      5.26 o 
   9   2   5        0.22        2.16      5.54 o 
  10   2   5       25.55       23.66      5.33 o 
  11   2   5       11.54        5.23      4.17 o 
  12   2   5        0.56       -0.24      4.30 o 
  13   2   5        3.84        2.18      7.16 o 
 -17   3   5        0.03       -2.22      3.99 o 
 -16   3   5       20.29       30.67     10.66 o 
 -15   3   5       71.98       70.43      7.04 o 
 -14   3   5       70.27       68.58      6.54 o 
 -13   3   5        0.55        1.53      3.04 o 
 -12   3   5      488.76      483.24     13.18 o 
 -11   3   5       12.89       12.43      3.71 o 
 -10   3   5      139.57      140.73      6.79 o 
  -9   3   5      124.16      134.80      6.30 o 
  -8   3   5       49.78       41.25      4.25 o 
  -7   3   5       13.67       13.96      3.11 o 
  -6   3   5      568.56      556.28     17.72 o 
  -5   3   5      111.43      115.53      4.25 o 
  -4   3   5      441.45      480.11      8.65 o 
  -3   3   5      205.13      245.47      5.11 o 
  -2   3   5      999.45      992.56     10.51 o 
  -1   3   5       35.21       44.92      2.24 o 
   0   3   5        0.32       -1.09      1.04 o 
   1   3   5      156.62      186.64      3.57 o 
   2   3   5      987.49     1010.23     12.20 o 
   3   3   5     1256.24     1337.20     15.08 o 
   4   3   5       37.65       41.63      2.80 o 
   5   3   5        2.51       -0.35      2.09 o 
   6   3   5      340.50      334.28     14.66 o 
   7   3   5      546.25      537.78     12.38 o 
   8   3   5      100.49       88.77      6.50 o 
   9   3   5       48.46       53.28      8.19 o 
  10   3   5        0.06       -1.38      3.43 o 
  11   3   5       14.20       10.22      4.12 o 
  12   3   5        0.36       -4.66      3.88 o 
  13   3   5      166.60      176.70     16.61 o 
 -16   4   5        3.85       -3.32      3.85 o 
 -15   4   5        0.92       -0.30      3.55 o 
 -14   4   5       66.07       74.53      7.30 o 
 -13   4   5       65.71       61.29      7.78 o 
 -12   4   5        4.58       -2.99      4.86 o 
 -11   4   5        0.73       -1.79      3.37 o 
 -10   4   5        1.34        5.32      3.26 o 
  -9   4   5        0.72       -1.57      2.56 o 
  -8   4   5        6.53        2.82      3.29 o 
  -7   4   5      145.31      125.68      4.55 o 
  -6   4   5       46.24       56.02      3.20 o 
  -5   4   5      425.63      435.62      7.59 o 
  -4   4   5      166.51      188.50      4.82 o 
  -3   4   5      157.60      167.61      4.65 o 
  -2   4   5       95.27       93.71      3.53 o 
  -1   4   5      301.69      280.44      4.90 o 
   0   4   5      120.94      134.41      3.97 o 
   1   4   5        2.98        0.16      1.92 o 
   2   4   5       96.74       86.94      4.43 o 
   3   4   5        8.35        6.34      2.30 o 
   4   4   5      529.21      516.20     15.02 o 
   5   4   5     1760.60     1743.35     40.19 o 
   6   4   5      157.47      156.66      8.93 o 
   7   4   5      387.64      360.03      9.34 o 
   8   4   5      188.35      166.48      8.65 o 
   9   4   5      128.61      134.83     16.94 o 
  10   4   5       93.25      100.71     12.97 o 
  11   4   5        5.44        3.14      4.43 o 
  12   4   5        1.69        4.69      4.49 o 
 -15   5   5        0.74       -1.54      3.94 o 
 -14   5   5       10.42        8.13      4.21 o 
 -13   5   5        4.06       -0.84      3.95 o 
 -12   5   5        1.16       -4.93      3.29 o 
 -11   5   5       60.45       64.90     13.05 o 
 -10   5   5        0.47       -4.35      3.11 o 
  -9   5   5       12.09        6.04      3.50 o 
  -8   5   5        1.92        1.76      4.01 o 
  -7   5   5       41.77       44.66      4.25 o 
  -6   5   5      314.13      301.12      8.67 o 
  -5   5   5      771.88      775.74     14.62 o 
  -4   5   5        6.64        5.35      2.02 o 
  -3   5   5        1.00        2.54      1.72 o 
  -2   5   5       14.55       14.90      3.48 o 
  -1   5   5        0.89        0.40      1.82 o 
   0   5   5       56.58       57.89      3.22 o 
   1   5   5      156.88      147.72      5.60 o 
   2   5   5       50.06       44.93      3.88 o 
   3   5   5      206.08      198.82      6.81 o 
   4   5   5     1086.20     1076.24     41.27 o 
   5   5   5      308.57      321.51     17.03 o 
   6   5   5      835.34      799.85     27.88 o 
   7   5   5      118.08      120.05      6.13 o 
   8   5   5       59.13       70.28      6.94 o 
   9   5   5       58.00       75.73      7.29 o 
  10   5   5        8.93        4.88      4.10 o 
  11   5   5       29.49       36.75     11.98 o 
  12   5   5        1.02        0.34      4.22 o 
 -15   6   5        1.60       -0.96      4.86 o 
 -14   6   5        0.04        0.03      4.29 o 
 -13   6   5        7.16        2.18      4.28 o 
 -12   6   5        2.77       -0.08      4.17 o 
 -11   6   5      300.03      290.58     11.22 o 
 -10   6   5       34.42       40.03      5.66 o 
  -9   6   5      822.44      817.04     15.15 o 
  -8   6   5       27.26       31.42      4.20 o 
  -7   6   5        8.66        8.33      2.90 o 
  -6   6   5      218.60      207.42      7.02 o 
  -5   6   5       11.98       20.93      3.02 o 
  -4   6   5      178.65      191.62      5.48 o 
  -3   6   5       22.64       18.27      3.11 o 
  -2   6   5       10.03        7.59      2.14 o 
  -1   6   5      601.61      596.40      9.99 o 
   0   6   5      282.40      275.17      6.57 o 
   1   6   5       24.62       27.83      3.91 o 
   2   6   5       80.78       78.94      5.33 o 
   3   6   5        6.47        6.35      2.88 o 
   4   6   5       93.52       91.89      5.62 o 
   5   6   5       14.89       10.92      3.50 o 
   6   6   5      107.05      112.81      6.22 o 
   7   6   5       68.03       75.97      5.81 o 
   8   6   5       19.41       19.07      4.94 o 
   9   6   5        1.38       -3.08      3.92 o 
  10   6   5        7.96       12.30      4.89 o 
  11   6   5        0.04       -5.46      5.25 o 
 -14   7   5       19.78       23.92      6.14 o 
 -13   7   5        0.85       -4.19      4.37 o 
 -12   7   5        0.04       -2.42      4.11 o 
 -11   7   5       38.14       27.96      4.63 o 
 -10   7   5       12.30       14.27      3.86 o 
  -9   7   5        6.63        8.49      3.64 o 
  -8   7   5       18.09       18.01      4.03 o 
  -7   7   5       23.80       16.77      3.81 o 
  -6   7   5       85.67       77.21      5.57 o 
  -5   7   5      265.41      262.01     15.04 o 
  -4   7   5       42.82       39.83      3.50 o 
  -3   7   5       47.48       48.13      4.34 o 
  -2   7   5      145.44      137.39      5.03 o 
  -1   7   5       31.49       32.88      3.34 o 
   0   7   5       80.00       69.47      4.92 o 
   1   7   5      197.67      179.93      6.84 o 
   2   7   5       38.94       39.17      4.48 o 
   3   7   5      265.16      251.65      8.31 o 
   4   7   5       17.31       16.78      4.91 o 
   5   7   5       18.66       12.45      5.78 o 
   6   7   5      232.27      227.97     17.29 o 
   7   7   5        8.79        6.05      3.57 o 
   8   7   5        8.44        1.87      3.33 o 
   9   7   5        0.05       -5.15      4.03 o 
  10   7   5        0.03       -0.85      4.34 o 
 -12   8   5       13.57       14.38      5.65 o 
 -11   8   5       20.38       21.09      5.79 o 
 -10   8   5        3.93       -0.17      3.95 o 
  -9   8   5        5.11        3.29      4.44 o 
  -8   8   5       19.75       15.32      6.28 o 
  -7   8   5        9.01        4.00      4.50 o 
  -6   8   5       60.04       54.42      5.36 o 
  -5   8   5        7.90        4.00      3.24 o 
  -4   8   5       47.84       50.43      5.17 o 
  -3   8   5       13.38        7.90      3.36 o 
  -2   8   5        3.69        1.61      2.36 o 
  -1   8   5        0.06       -0.30      2.70 o 
   0   8   5      134.62      120.32      6.01 o 
   1   8   5        0.44       -3.45      2.82 o 
   2   8   5        1.11        2.17      3.07 o 
   3   8   5      169.32      156.59      7.15 o 
   4   8   5       28.47       29.46      4.70 o 
   5   8   5       90.92      108.55     12.99 o 
   6   8   5       11.68        9.54      6.03 o 
   7   8   5       20.24       20.04      4.43 o 
   8   8   5        0.23       -1.15      3.51 o 
 -10   9   5        3.27        8.57      5.04 o 
  -9   9   5        2.26       -1.25      4.55 o 
  -8   9   5       21.69       24.56      5.74 o 
  -7   9   5       72.06       74.23      8.08 o 
  -6   9   5       75.13       99.14      8.63 o 
  -5   9   5        3.81        5.68      4.70 o 
  -4   9   5        4.45        0.62      4.33 o 
  -3   9   5       23.93       26.30      4.62 o 
  -2   9   5       67.56       68.50     10.09 o 
  -1   9   5        2.60        0.78      2.83 o 
   0   9   5       30.86       25.84      4.12 o 
   1   9   5       16.31        8.68      3.63 o 
   2   9   5       25.66       25.79      5.41 o 
   3   9   5        7.53        5.88      3.38 o 
   4   9   5       55.58       55.33      5.67 o 
   5   9   5        1.94       -1.30      3.28 o 
   6   9   5        0.29       -2.04      3.39 o 
   7   9   5        6.00        1.90      3.71 o 
  -8  10   5        0.00       -2.58      4.54 o 
  -7  10   5      120.40      134.00     10.61 o 
  -6  10   5      138.61      147.42     11.49 o 
  -5  10   5        4.88       -2.17      4.80 o 
  -4  10   5       35.07       38.45      8.67 o 
  -3  10   5       46.67       52.74      7.56 o 
  -2  10   5       41.56       41.50     10.07 o 
  -1  10   5        0.10       -2.76      5.95 o 
   0  10   5       26.31       30.16      5.81 o 
   1  10   5       13.10        6.02      5.95 o 
   2  10   5       25.48       29.81      4.85 o 
   3  10   5       41.60       45.28      5.59 o 
   4  10   5        0.10       -1.45      3.82 o 
 -17   0   6       15.36       24.62      7.04 o 
 -16   0   6        3.03       -0.54      4.55 o 
 -15   0   6        0.64       -3.58      3.97 o 
 -14   0   6       25.51       13.65      5.13 o 
 -13   0   6      322.59      312.36     14.16 o 
 -12   0   6     1496.40     1472.54     34.93 o 
 -11   0   6        2.17        8.13      4.12 o 
 -10   0   6      595.01      546.62     17.31 o 
  -9   0   6      543.61      549.89     16.65 o 
  -8   0   6      122.43      121.47      7.16 o 
  -7   0   6      329.92      323.99     11.12 o 
  -6   0   6       21.27        9.14      2.88 o 
  -5   0   6     1038.53     1099.04     22.99 o 
  -4   0   6        4.06        5.27      5.11 o 
  -3   0   6      244.76      263.43      6.55 o 
  -2   0   6      701.41      675.50     11.46 o 
  -1   0   6        0.02        0.66      1.61 o 
   0   0   6      690.02      734.87     21.04 o 
   1   0   6      136.48      136.21      8.56 o 
   2   0   6      156.25      138.81      8.52 o 
   3   0   6        7.74        8.17      4.05 o 
   4   0   6       34.79       38.97      4.42 o 
   5   0   6      267.24      258.64      9.08 o 
   6   0   6       21.62       22.10      4.07 o 
   7   0   6        5.38        6.06      3.30 o 
   8   0   6      303.78      292.69     13.71 o 
   9   0   6       94.00       81.95      7.21 o 
  10   0   6        1.91        1.77      3.64 o 
  11   0   6       10.94       16.22      6.50 o 
  12   0   6        0.75       -6.42      5.95 o 
 -17   1   6       16.47       14.30      4.73 o 
 -16   1   6        7.64       10.37      3.81 o 
 -15   1   6       13.22       10.40      3.71 o 
 -14   1   6       80.98       76.43      6.32 o 
 -13   1   6        4.21        4.27      3.13 o 
 -12   1   6      209.84      199.34      8.03 o 
 -11   1   6      591.27      563.33     34.60 o 
 -10   1   6      213.50      204.13     15.11 o 
  -9   1   6       15.15       22.67      3.15 o 
  -8   1   6      175.74      179.03      6.11 o 
  -7   1   6       11.73       13.63      2.35 o 
  -6   1   6       33.68       41.02      6.20 o 
  -5   1   6       91.03      109.64      5.80 o 
  -4   1   6      200.54      200.15      4.78 o 
  -3   1   6       84.40       79.17      4.38 o 
  -2   1   6      771.75      845.41     13.06 o 
  -1   1   6     1312.54     1431.24     16.71 o 
   0   1   6      859.92      885.97     12.00 o 
   1   1   6      547.11      555.98      8.62 o 
   2   1   6        0.19       -1.63      1.77 o 
   3   1   6      358.33      373.49      8.43 o 
   4   1   6        2.36       -1.29      1.96 o 
   5   1   6        1.06        1.15      1.85 o 
   6   1   6       78.67       81.31      4.02 o 
   7   1   6       81.16       81.36      4.25 o 
   8   1   6       93.17       85.09      4.52 o 
   9   1   6      101.15      101.78      4.79 o 
  10   1   6       53.71       40.83      5.59 o 
  11   1   6        0.01        2.03      4.10 o 
  12   1   6        0.03        2.57      6.11 o 
 -17   2   6        9.35       15.84      4.83 o 
 -16   2   6        4.87        8.25      4.09 o 
 -15   2   6       23.88       26.12      4.95 o 
 -14   2   6        2.05        0.14      2.99 o 
 -13   2   6       12.60       11.45      3.64 o 
 -12   2   6        6.90        1.76      3.07 o 
 -11   2   6       37.33       32.79      4.49 o 
 -10   2   6        9.09        9.08      3.15 o 
  -9   2   6       32.30       16.25      6.28 o 
  -8   2   6      156.82      167.25      8.83 o 
  -7   2   6      322.48      335.17      9.18 o 
  -6   2   6      164.24      191.08      6.15 o 
  -5   2   6       42.64       48.10      3.60 o 
  -4   2   6       42.91       55.29      2.91 o 
  -3   2   6      841.74      817.07     10.14 o 
  -2   2   6      355.29      339.29      5.61 o 
  -1   2   6      725.09      706.15     10.93 o 
   0   2   6       95.76       84.55      3.25 o 
   1   2   6        1.86       -1.17      1.36 o 
   2   2   6       16.02       16.39      2.67 o 
   3   2   6      131.85      157.48      5.65 o 
   4   2   6      108.29      115.90      5.17 o 
   5   2   6       94.13       85.81      4.67 o 
   6   2   6        0.01       -2.93      1.95 o 
   7   2   6      127.19      105.13      5.45 o 
   8   2   6       26.73       21.50      3.60 o 
   9   2   6       53.20       49.57      5.94 o 
  10   2   6       95.99       97.61     12.19 o 
  11   2   6        5.79        2.73      4.29 o 
  12   2   6        9.13        1.38      4.47 o 
 -16   3   6       11.25       11.57      4.63 o 
 -15   3   6        1.82        0.29      3.60 o 
 -14   3   6       27.98       31.31      5.13 o 
 -13   3   6        5.40        2.27      3.24 o 
 -12   3   6       37.43       32.21      4.71 o 
 -11   3   6        5.28        0.69      2.99 o 
 -10   3   6       92.44       78.54      6.19 o 
  -9   3   6      183.02      176.62      7.21 o 
  -8   3   6        1.05       -1.04      2.34 o 
  -7   3   6      335.92      302.61      8.58 o 
  -6   3   6       38.53       43.77      3.51 o 
  -5   3   6      239.71      217.68      5.87 o 
  -4   3   6      192.28      206.21      5.58 o 
  -3   3   6       13.70       11.67      1.85 o 
  -2   3   6      263.25      285.46      5.01 o 
  -1   3   6       23.16       15.62      2.10 o 
   0   3   6      102.02      108.74      3.83 o 
   1   3   6      230.80      216.20      5.22 o 
   2   3   6      156.83      139.66      4.82 o 
   3   3   6      397.39      388.16      8.80 o 
   4   3   6      801.91      772.37     17.55 o 
   5   3   6       86.85       93.50      7.05 o 
   6   3   6      123.68      109.98      7.01 o 
   7   3   6       23.47       19.60      5.41 o 
   8   3   6        3.18        1.59      3.62 o 
   9   3   6        4.64        2.81      3.91 o 
  10   3   6        0.00       -1.44      3.63 o 
  11   3   6        2.59        0.03      4.12 o 
  12   3   6        0.84        6.37      4.91 o 
 -16   4   6        1.45       -2.25      4.55 o 
 -15   4   6       11.16       12.13      4.90 o 
 -14   4   6       41.15       48.58      6.18 o 
 -13   4   6        1.61       -2.01      3.19 o 
 -12   4   6       79.54       83.31     10.15 o 
 -11   4   6       62.00       62.11      6.36 o 
 -10   4   6      331.37      341.65     12.82 o 
  -9   4   6       23.90       29.95      4.45 o 
  -8   4   6        2.24        1.46      2.73 o 
  -7   4   6       66.84       75.46      3.84 o 
  -6   4   6       10.46        6.62      1.94 o 
  -5   4   6      166.68      171.27      4.86 o 
  -4   4   6       14.06       13.79      2.14 o 
  -3   4   6       15.41       17.81      2.23 o 
  -2   4   6      118.11      120.68      4.04 o 
  -1   4   6        0.74        3.07      2.21 o 
   0   4   6       55.16       46.62      3.84 o 
   1   4   6        5.20        1.16      2.16 o 
   2   4   6      670.64      655.13     16.20 o 
   3   4   6      360.07      363.89     12.44 o 
   4   4   6      752.41      790.57     45.43 o 
   5   4   6      863.72      911.82     27.75 o 
   6   4   6       15.65       11.49      4.35 o 
   7   4   6       61.54       56.19      6.65 o 
   8   4   6       61.98       65.56      7.09 o 
   9   4   6       21.46       33.03      6.16 o 
  10   4   6       31.86       28.13      5.66 o 
  11   4   6        2.95        4.32      4.50 o 
 -15   5   6        1.76       -1.22      9.37 o 
 -14   5   6        4.04        1.65      5.93 o 
 -13   5   6        0.30       -5.44      3.63 o 
 -12   5   6       11.09        4.77      8.42 o 
 -11   5   6       32.90       40.08     10.64 o 
 -10   5   6      299.58      314.76     15.17 o 
  -9   5   6      363.92      376.39     11.52 o 
  -8   5   6      237.62      234.29      7.65 o 
  -7   5   6       72.75       78.21      5.12 o 
  -6   5   6        9.19       13.95      2.42 o 
  -5   5   6        0.55       -0.82      1.75 o 
  -4   5   6        8.53        7.75      2.21 o 
  -3   5   6        0.15       -0.97      1.77 o 
  -2   5   6        1.76       -0.83      2.06 o 
  -1   5   6        1.84       -1.55      2.13 o 
   0   5   6       18.28       16.61      3.52 o 
   1   5   6      197.32      203.33      6.92 o 
   2   5   6       18.23       13.93      4.46 o 
   3   5   6      234.01      257.46     10.70 o 
   4   5   6      760.38      752.30     14.40 o 
   5   5   6      179.66      184.34     21.14 o 
   6   5   6      131.23      130.87      9.68 o 
   7   5   6      122.47      125.96      7.93 o 
   8   5   6       67.70       67.95      7.11 o 
   9   5   6        1.81       -3.26      3.54 o 
  10   5   6       14.24       17.72      5.50 o 
 -14   6   6       59.42       78.58     16.10 o 
 -13   6   6       63.51       72.79      8.07 o 
 -12   6   6       10.30       12.78      4.97 o 
 -11   6   6        0.16        2.91      3.61 o 
 -10   6   6        5.57        7.82      3.65 o 
  -9   6   6       18.27       11.16      3.86 o 
  -8   6   6        7.64        4.18      3.28 o 
  -7   6   6        0.86       -3.39      2.51 o 
  -6   6   6        1.85       -1.69      2.53 o 
  -5   6   6       17.38       18.78      2.76 o 
  -4   6   6       68.33       72.45      4.10 o 
  -3   6   6       97.47      100.37      4.40 o 
  -2   6   6        0.66       -1.89      2.24 o 
  -1   6   6       98.66       92.39      5.14 o 
   0   6   6       40.60       43.41      4.28 o 
   1   6   6       21.80       16.02      4.46 o 
   2   6   6      241.67      249.56      8.16 o 
   3   6   6      280.09      302.30      9.98 o 
   4   6   6       22.10       17.10      3.67 o 
   5   6   6        7.72        5.20      3.70 o 
   6   6   6        0.07       -1.01      3.99 o 
   7   6   6       76.06       74.97      7.60 o 
   8   6   6        0.01       -6.25      8.05 o 
   9   6   6       15.73       14.05      7.18 o 
  10   6   6       50.79       56.79     10.79 o 
 -13   7   6        0.06        1.98      5.05 o 
 -12   7   6       96.25      105.86      8.31 o 
 -11   7   6      138.17      134.40      7.93 o 
 -10   7   6      339.63      372.86     16.47 o 
  -9   7   6        0.31        7.90      3.72 o 
  -8   7   6      320.27      307.35      9.42 o 
  -7   7   6        3.70        0.47      2.93 o 
  -6   7   6        1.09       -1.80      2.91 o 
  -5   7   6       64.28       73.30     10.42 o 
  -4   7   6       31.21       25.55      3.24 o 
  -3   7   6        0.52       -1.84      3.75 o 
  -2   7   6      118.84      108.72      5.95 o 
  -1   7   6      137.69      134.34      6.31 o 
   0   7   6       33.35       27.46      4.01 o 
   1   7   6       18.93       12.53      3.39 o 
   2   7   6      150.25      135.84     10.06 o 
   3   7   6       55.03       53.34      5.33 o 
   4   7   6       21.92       22.48      6.90 o 
   5   7   6        5.78        6.84      3.39 o 
   6   7   6       70.46       76.30     17.19 o 
   7   7   6       84.85       96.97      8.44 o 
   8   7   6       20.95       19.62      5.72 o 
 -12   8   6       53.17       54.97      7.39 o 
 -11   8   6       46.59       55.65      7.84 o 
 -10   8   6        3.30        2.09      4.69 o 
  -9   8   6       35.04       40.53      5.42 o 
  -8   8   6        3.05       -2.75      3.26 o 
  -7   8   6       19.81       15.28      4.11 o 
  -6   8   6      166.88      163.64      9.48 o 
  -5   8   6        1.21       -1.77      4.34 o 
  -4   8   6       13.27        4.31      4.12 o 
  -3   8   6       60.87       64.85      5.37 o 
  -2   8   6      130.56      121.17      7.01 o 
  -1   8   6      205.11      211.83      8.71 o 
   0   8   6      454.05      462.64     11.77 o 
   1   8   6        0.04       -1.66      3.26 o 
   2   8   6       28.99       23.09      4.31 o 
   3   8   6        0.25       -2.35      3.06 o 
   4   8   6        4.94        1.22      3.37 o 
   5   8   6        6.90        2.09      3.40 o 
   6   8   6       11.31        6.51      4.77 o 
   7   8   6       14.60       14.23      7.02 o 
 -10   9   6        9.07       15.36      5.72 o 
  -9   9   6       12.64       17.67      5.84 o 
  -8   9   6       52.25       61.61      8.97 o 
  -7   9   6        0.90       -0.23      4.49 o 
  -6   9   6       76.48       94.17     11.28 o 
  -5   9   6       84.54       98.09      8.62 o 
  -4   9   6       19.63       24.99     10.91 o 
  -3   9   6       19.61       19.76      5.62 o 
  -2   9   6        0.92       -6.16      4.25 o 
  -1   9   6        5.38        5.33      3.72 o 
   0   9   6       16.01       16.33      6.88 o 
   1   9   6       87.40       82.88      6.48 o 
   2   9   6       51.57       52.88      5.77 o 
   3   9   6       14.22       12.71      4.20 o 
   4   9   6        8.08        4.86      3.74 o 
   5   9   6       18.30       15.84      8.27 o 
  -6  10   6       23.69       32.94      9.49 o 
  -5  10   6        5.08       -4.16      7.00 o 
  -4  10   6       11.57       14.16      8.67 o 
  -3  10   6       35.90       36.17     10.07 o 
  -2  10   6       18.24        9.10      8.79 o 
  -1  10   6       19.86       32.44     10.35 o 
   0  10   6        2.80       -0.13      3.72 o 
   1  10   6        2.72       -0.46      3.50 o 
   2  10   6       15.45       16.22      4.70 o 
 -16   1   7        0.01       -3.90      3.37 o 
 -15   1   7       14.44       14.22      3.99 o 
 -14   1   7       45.84       45.84      5.33 o 
 -13   1   7       11.33        9.64      4.06 o 
 -12   1   7        3.32        3.71      3.91 o 
 -11   1   7       29.64       26.52      4.01 o 
 -10   1   7        0.05       -2.70      2.02 o 
  -9   1   7       35.14       34.53      3.76 o 
  -8   1   7       70.69       66.73      3.97 o 
  -7   1   7       13.68       11.14      2.31 o 
  -6   1   7        7.57       11.92      2.57 o 
  -5   1   7       30.97       29.80      2.51 o 
  -4   1   7      265.24      273.17      6.51 o 
  -3   1   7       88.62       88.20      3.96 o 
  -2   1   7        4.75        1.02      1.78 o 
  -1   1   7       73.39       68.45      7.25 o 
   0   1   7      541.63      545.83     14.18 o 
   1   1   7      111.61      105.41      6.05 o 
   2   1   7        0.31       -2.54      2.22 o 
   3   1   7      449.11      457.66     11.83 o 
   4   1   7        4.77       -0.22      2.33 o 
   5   1   7       87.74       86.44      4.36 o 
   6   1   7        5.35        0.68      2.19 o 
   7   1   7       75.13       66.28      6.10 o 
   8   1   7       46.38       30.64      3.50 o 
   9   1   7       19.65        9.77      4.39 o 
  10   1   7        5.07       -1.22      4.13 o 
  11   1   7        0.54       -7.35      6.42 o 
 -16   2   7        2.14       -4.34      3.36 o 
 -15   2   7        7.95        7.05      5.31 o 
 -14   2   7       35.78       32.57      5.08 o 
 -13   2   7        6.50        5.40      3.21 o 
 -12   2   7        6.81        7.03      3.27 o 
 -11   2   7        0.37       -0.71      2.42 o 
 -10   2   7      183.30      175.77      7.03 o 
  -9   2   7       86.67       79.70      4.85 o 
  -8   2   7       64.54       58.45      3.93 o 
  -7   2   7       10.18        9.08      2.67 o 
  -6   2   7      191.33      209.99      5.86 o 
  -5   2   7       80.25       79.21      5.38 o 
  -4   2   7      258.82      288.03      5.72 o 
  -3   2   7      221.58      215.69      6.25 o 
  -2   2   7       51.66       53.53      5.37 o 
  -1   2   7        8.41        6.66      2.01 o 
   0   2   7      210.46      202.86     11.16 o 
   1   2   7       11.28       15.72      2.93 o 
   2   2   7       61.91       56.05      4.23 o 
   3   2   7        1.43        1.67      2.51 o 
   4   2   7      711.49      739.23     15.79 o 
   5   2   7        0.63        1.28      3.28 o 
   6   2   7        0.29        0.50      2.70 o 
   7   2   7       56.26       48.47      5.00 o 
   8   2   7        5.09        1.24      3.82 o 
   9   2   7        0.49        0.57      3.88 o 
  10   2   7       24.19       28.53      5.62 o 
  11   2   7        0.26       -5.77      3.85 o 
 -16   3   7        0.03       -4.54      3.81 o 
 -15   3   7        2.24        4.59      3.89 o 
 -14   3   7        5.49        3.94      3.73 o 
 -13   3   7       52.28       51.35      5.87 o 
 -12   3   7       61.59       83.84      6.17 o 
 -11   3   7      161.08      157.36     11.30 o 
 -10   3   7       33.88       38.12      6.77 o 
  -9   3   7        1.68        2.36      2.82 o 
  -8   3   7      104.24      106.81      5.62 o 
  -7   3   7       79.45       84.88      5.09 o 
  -6   3   7      438.30      453.50      9.25 o 
  -5   3   7       21.71       25.22      2.99 o 
  -4   3   7       67.98       62.87      3.96 o 
  -3   3   7      372.89      379.56      8.35 o 
  -2   3   7       42.83       46.19      3.17 o 
  -1   3   7      259.36      261.80      6.02 o 
   0   3   7       49.84       48.76      5.50 o 
   1   3   7       30.34       28.54      4.62 o 
   2   3   7        8.91       13.47      4.03 o 
   3   3   7      144.42      139.75      8.00 o 
   4   3   7      362.92      343.89     11.96 o 
   5   3   7      129.93      132.79     14.49 o 
   6   3   7        0.52       -0.23      3.36 o 
   7   3   7        9.94        4.17      4.22 o 
   8   3   7        0.03       -1.37      4.24 o 
   9   3   7       20.72        9.33      4.73 o 
  10   3   7       21.75       15.03      6.22 o 
 -15   4   7        0.63       -1.71      3.88 o 
 -14   4   7        6.59        2.88      3.97 o 
 -13   4   7       67.51       84.16     12.45 o 
 -12   4   7        0.12       -3.49      3.07 o 
 -11   4   7       43.18       51.27      5.91 o 
 -10   4   7       16.06       12.07      4.23 o 
  -9   4   7      499.64      518.30     11.43 o 
  -8   4   7      486.40      503.02     10.85 o 
  -7   4   7       44.05       49.91      3.50 o 
  -6   4   7       15.38       13.21      2.41 o 
  -5   4   7      111.93      113.02      4.22 o 
  -4   4   7      215.11      219.85      7.55 o 
  -3   4   7       44.95       42.82      5.50 o 
  -2   4   7       39.23       42.59      4.46 o 
  -1   4   7       61.00       59.76      4.55 o 
   0   4   7      255.19      244.09      8.58 o 
   1   4   7      721.87      718.29     17.55 o 
   2   4   7      501.64      523.49     15.29 o 
   3   4   7      464.28      439.61     26.72 o 
   4   4   7      593.58      593.57     16.40 o 
   5   4   7       21.86       27.50      5.43 o 
   6   4   7       25.65       17.76      4.80 o 
   7   4   7        0.77       -3.68      3.73 o 
   8   4   7       28.16       32.19      6.71 o 
   9   4   7        7.09        9.32      4.57 o 
  10   4   7        0.02       -2.82      4.17 o 
 -15   5   7       11.88       16.03      5.62 o 
 -14   5   7       23.62       26.13      6.17 o 
 -13   5   7        9.22       10.54      6.73 o 
 -12   5   7       18.66       26.17      5.33 o 
 -11   5   7       65.68       62.45     14.66 o 
 -10   5   7      134.01      156.57      9.83 o 
  -9   5   7      237.29      260.47      8.51 o 
  -8   5   7      119.66      129.07      6.27 o 
  -7   5   7       12.62        5.84      2.99 o 
  -6   5   7        7.26        2.98      2.19 o 
  -5   5   7       16.42       10.82      3.02 o 
  -4   5   7        4.49       -0.46      2.18 o 
  -3   5   7       10.62       10.27      4.22 o 
  -2   5   7       17.06       13.73      3.19 o 
  -1   5   7       14.05        7.71      3.06 o 
   0   5   7      123.49      110.62      5.65 o 
   1   5   7        3.47        1.93      3.48 o 
   2   5   7      990.55     1007.39     24.33 o 
   3   5   7      621.48      640.91     17.18 o 
   4   5   7       90.53       97.25     10.91 o 
   5   5   7       60.43       41.44      6.16 o 
   6   5   7        8.04        6.28      4.61 o 
   7   5   7       20.91       22.24      5.36 o 
   8   5   7        7.47        0.86      4.56 o 
   9   5   7        2.92        7.18      5.00 o 
 -14   6   7       10.14        1.94      5.02 o 
 -13   6   7       38.96       54.53      7.48 o 
 -12   6   7       11.12        8.85      4.37 o 
 -11   6   7       52.61       52.00      5.64 o 
 -10   6   7       12.59        6.34      3.61 o 
  -9   6   7       75.94       75.28      5.93 o 
  -8   6   7       24.12       16.21      4.01 o 
  -7   6   7        4.76        0.94      2.92 o 
  -6   6   7       18.44       13.97      4.59 o 
  -5   6   7        0.04       -1.90      2.57 o 
  -4   6   7       29.63       28.67      5.95 o 
  -3   6   7      216.37      220.84      7.63 o 
  -2   6   7       54.30       53.00      4.78 o 
  -1   6   7        2.20       -1.44      2.78 o 
   0   6   7       29.46       20.32      3.96 o 
   1   6   7       77.25       68.51      5.37 o 
   2   6   7        0.21       -3.25      3.73 o 
   3   6   7       94.97      101.75      8.23 o 
   4   6   7       89.15       86.92     12.93 o 
   5   6   7      156.01      152.95      9.09 o 
   6   6   7      127.48      136.36     15.11 o 
   7   6   7       13.26       13.51      5.14 o 
   8   6   7       11.77       11.65      5.26 o 
 -12   7   7       59.32       74.64      8.96 o 
 -11   7   7        4.08       -1.16      3.78 o 
 -10   7   7       72.05       71.97     10.67 o 
  -9   7   7       14.04       16.01      4.20 o 
  -8   7   7       82.47       98.83      8.25 o 
  -7   7   7       49.92       49.03      5.96 o 
  -6   7   7       11.69       13.08      4.82 o 
  -5   7   7        3.72       -1.42      4.14 o 
  -4   7   7        1.17       -3.76      2.92 o 
  -3   7   7       50.09       42.92      4.76 o 
  -2   7   7        1.10       -0.91      3.08 o 
  -1   7   7       74.18       72.98      7.87 o 
   0   7   7      122.34      121.90      6.67 o 
   1   7   7       42.28       47.89      5.20 o 
   2   7   7      136.62      149.34      7.01 o 
   3   7   7       90.75       84.37      7.79 o 
   4   7   7        0.21        0.90      4.07 o 
   5   7   7       10.69       16.18      5.19 o 
   6   7   7        1.43       -3.53      3.84 o 
   7   7   7       42.11       39.93      6.73 o 
 -11   8   7        0.66        4.40      5.02 o 
 -10   8   7       72.72       74.48      7.42 o 
  -9   8   7        0.14        1.27      3.78 o 
  -8   8   7      133.69      137.60      7.39 o 
  -7   8   7       11.64        8.86      5.14 o 
  -6   8   7       33.92       42.13     13.36 o 
  -5   8   7        7.73        2.87      4.55 o 
  -4   8   7       58.39       49.61      6.77 o 
  -3   8   7       24.11       26.76      5.48 o 
  -2   8   7       21.54       18.39      4.22 o 
  -1   8   7       37.18       43.11      6.28 o 
   0   8   7       31.22       31.52      4.82 o 
   1   8   7       11.18        8.98      3.78 o 
   2   8   7       38.60       32.51      4.93 o 
   3   8   7        0.35        0.74      4.15 o 
   4   8   7        7.37        9.21      4.72 o 
   5   8   7       27.81       26.28      5.91 o 
  -8   9   7       38.72       37.07      9.14 o 
  -7   9   7        1.79       -0.93      6.96 o 
  -6   9   7       17.30        5.48      5.47 o 
  -5   9   7       15.08        6.05      5.42 o 
  -4   9   7        5.73        2.44      7.82 o 
  -3   9   7        6.27        4.57      5.32 o 
  -2   9   7        0.58       -6.56      4.59 o 
  -1   9   7        2.93       -4.38      3.32 o 
   0   9   7        1.74        0.55      3.37 o 
   1   9   7        1.66        0.40      3.81 o 
   2   9   7        0.00        1.76      3.87 o 
   3   9   7        0.07       -5.65      4.21 o 
 -16   0   8      138.97      106.34      9.96 o 
 -15   0   8       24.03       17.39      6.03 o 
 -14   0   8       15.27       15.09      5.45 o 
 -13   0   8       30.20       19.76      5.56 o 
 -12   0   8       74.26       65.96      8.09 o 
 -11   0   8       85.55       80.20      6.96 o 
 -10   0   8      486.74      472.33     16.14 o 
  -9   0   8      714.66      668.13     19.17 o 
  -8   0   8       88.47       79.73      5.95 o 
  -7   0   8       43.98       37.57      4.82 o 
  -6   0   8        4.22        4.94      2.53 o 
  -5   0   8       58.22       61.38      8.60 o 
  -4   0   8      743.50      802.66     25.94 o 
  -3   0   8        2.07        2.84      4.75 o 
  -2   0   8      474.47      461.79     18.71 o 
  -1   0   8      398.29      420.88     17.39 o 
   0   0   8       14.29        9.72      5.72 o 
   1   0   8      646.47      640.20     21.66 o 
   2   0   8        4.97        1.01      4.67 o 
   3   0   8        1.81       -4.17      2.78 o 
   4   0   8       34.01       40.57      9.82 o 
   5   0   8      181.41      132.01     10.66 o 
   6   0   8       50.27       51.65      9.10 o 
   7   0   8        2.06       -2.09      3.56 o 
   8   0   8       52.22       64.07      6.66 o 
   9   0   8       12.56       15.52      5.22 o 
 -16   1   8        9.36        8.19      4.16 o 
 -15   1   8      175.68      146.99      7.71 o 
 -14   1   8       32.94       30.78      4.83 o 
 -13   1   8        0.13       -3.85      4.14 o 
 -12   1   8       47.00       47.18      5.05 o 
 -11   1   8        3.39        6.21      2.87 o 
 -10   1   8       64.75       64.87      6.05 o 
  -9   1   8       46.67       38.62      4.15 o 
  -8   1   8        5.40        7.13      2.60 o 
  -7   1   8       77.29       72.78      3.72 o 
  -6   1   8        0.39       -1.16      1.81 o 
  -5   1   8      144.69      145.42      5.38 o 
  -4   1   8        0.89       -0.93      5.68 o 
  -3   1   8      410.39      401.35     15.87 o 
  -2   1   8       75.86       67.37      6.16 o 
  -1   1   8        0.01       -2.00      2.86 o 
   0   1   8       48.50       55.84      5.75 o 
   1   1   8        7.87        4.23      3.46 o 
   2   1   8       47.02       48.18      7.24 o 
   3   1   8       15.03       10.62      3.23 o 
   4   1   8      106.42       91.22      5.28 o 
   5   1   8       18.07       19.97      3.27 o 
   6   1   8       16.91       10.38      3.72 o 
   7   1   8       61.75       74.59      7.29 o 
   8   1   8        1.10       -1.00      3.20 o 
   9   1   8        2.24       -3.06      4.11 o 
 -16   2   8        0.10       -3.71      3.43 o 
 -15   2   8        5.54        4.38      3.89 o 
 -14   2   8      128.33      118.64      7.25 o 
 -13   2   8       62.48       57.09      5.92 o 
 -12   2   8        5.69        6.16      3.20 o 
 -11   2   8       42.67       45.50      4.91 o 
 -10   2   8      146.07      145.98      7.02 o 
  -9   2   8       48.55       60.34      4.92 o 
  -8   2   8       16.93       11.87      3.21 o 
  -7   2   8       11.83       12.42      2.51 o 
  -6   2   8      136.22      126.46     10.05 o 
  -5   2   8       78.61       87.50      6.76 o 
  -4   2   8        0.15        1.52      2.18 o 
  -3   2   8        4.05        1.03      3.36 o 
  -2   2   8       16.76       11.28      3.86 o 
  -1   2   8      246.56      226.73     12.82 o 
   0   2   8        0.37       -2.57      2.55 o 
   1   2   8      161.20      149.42      6.36 o 
   2   2   8        0.55       -4.05      2.70 o 
   3   2   8        2.00        1.34      3.85 o 
   4   2   8       24.05       23.92      5.06 o 
   5   2   8       96.68       90.23     12.04 o 
   6   2   8       14.50        8.12      3.47 o 
   7   2   8        8.33        7.15      3.55 o 
   8   2   8        1.22        0.81      4.26 o 
   9   2   8       24.17       16.49      9.24 o 
 -15   3   8        1.24        3.94      4.34 o 
 -14   3   8        0.21       -2.19      3.45 o 
 -13   3   8       73.57       77.33     10.33 o 
 -12   3   8        1.67        1.95      3.02 o 
 -11   3   8       85.10       87.54      6.82 o 
 -10   3   8        0.85       -2.38      2.57 o 
  -9   3   8       30.33       33.78      4.04 o 
  -8   3   8       17.22       19.51      3.58 o 
  -7   3   8       21.67       19.04      4.75 o 
  -6   3   8       93.26       91.01      6.08 o 
  -5   3   8       72.05       70.74      4.54 o 
  -4   3   8       32.83       38.94      3.83 o 
  -3   3   8       38.17       28.61      3.82 o 
  -2   3   8       99.48       98.94      7.68 o 
  -1   3   8       20.75       21.10      4.52 o 
   0   3   8      457.12      433.77     13.70 o 
   1   3   8       23.02       26.64      5.36 o 
   2   3   8       37.87       38.17      6.65 o 
   3   3   8       25.92       23.26      6.85 o 
   4   3   8        2.89        3.22      3.87 o 
   5   3   8        7.77        6.76      4.18 o 
   6   3   8        2.06        1.10      4.08 o 
   7   3   8       39.21       35.06      5.95 o 
   8   3   8        3.05        8.85      4.60 o 
   9   3   8        6.06        3.72      8.03 o 
 -15   4   8       16.29       17.98      5.27 o 
 -14   4   8        0.59       -5.85      3.90 o 
 -13   4   8        0.53       -1.55      5.02 o 
 -12   4   8       50.06       41.70     13.79 o 
 -11   4   8       26.48       33.28      5.23 o 
 -10   4   8      122.82      116.87      6.02 o 
  -9   4   8       61.26       69.54      5.28 o 
  -8   4   8       36.69       35.90      5.49 o 
  -7   4   8       67.36       60.13      6.15 o 
  -6   4   8       46.90       49.44      4.53 o 
  -5   4   8       18.40       18.05      3.74 o 
  -4   4   8       23.29       12.56      3.13 o 
  -3   4   8        6.86        3.56      2.63 o 
  -2   4   8      226.88      208.88     12.70 o 
  -1   4   8        4.19        7.34      6.01 o 
   0   4   8        2.21        1.39      3.93 o 
   1   4   8       77.47       88.79     11.92 o 
   2   4   8       54.40       54.48      6.64 o 
   3   4   8       59.74       69.31      7.28 o 
   4   4   8      175.35      161.36      9.23 o 
   5   4   8       66.16       67.39      7.23 o 
   6   4   8       40.46       36.65      6.25 o 
   7   4   8       20.18       11.01      5.09 o 
   8   4   8       33.17       36.14      6.37 o 
 -14   5   8       15.13       19.65      8.30 o 
 -13   5   8       48.35       67.87     10.89 o 
 -12   5   8        3.18        3.57      3.74 o 
 -11   5   8        5.02       -3.40      3.51 o 
 -10   5   8       23.22       19.31      4.25 o 
  -9   5   8       15.61       24.72      5.45 o 
  -8   5   8        7.42        3.91      4.73 o 
  -7   5   8        2.00       -0.94      5.00 o 
  -6   5   8       15.82       12.80      3.35 o 
  -5   5   8       15.35       18.40      3.56 o 
  -4   5   8      433.23      428.28     10.63 o 
  -3   5   8      305.85      307.66      9.02 o 
  -2   5   8        6.05        3.11      3.91 o 
  -1   5   8      357.45      396.87     13.54 o 
   0   5   8      374.52      405.97     13.87 o 
   1   5   8      174.46      153.00      8.95 o 
   2   5   8       34.38       38.78      6.00 o 
   3   5   8      210.26      187.42      9.79 o 
   4   5   8        0.71        5.11      6.34 o 
   5   5   8       27.02       28.98      5.81 o 
   6   5   8      292.38      309.42     35.22 o 
   7   5   8       41.48       54.93      7.19 o 
 -13   6   8        0.10        1.09      4.32 o 
 -12   6   8        5.81        4.81      4.20 o 
 -11   6   8       17.53       20.55      4.47 o 
 -10   6   8       10.60       10.84      5.08 o 
  -9   6   8       45.24       48.43      6.72 o 
  -8   6   8        7.44        7.58      4.40 o 
  -7   6   8       29.84       37.17      6.21 o 
  -6   6   8        1.23       -4.08      3.75 o 
  -5   6   8       16.38        7.92      3.46 o 
  -4   6   8       10.91        8.44      3.58 o 
  -3   6   8        6.75        0.79      3.47 o 
  -2   6   8       19.55       22.28      4.06 o 
  -1   6   8        0.32        0.63      3.94 o 
   0   6   8       88.49      102.55      8.55 o 
   1   6   8       11.38        9.64      5.83 o 
   2   6   8       74.56       90.68     12.49 o 
   3   6   8        2.81       -2.56      4.02 o 
   4   6   8        0.15        0.76      4.32 o 
   5   6   8        0.18        4.89      4.80 o 
   6   6   8      159.65      170.79     14.60 o 
 -11   7   8        0.98       -5.37      3.58 o 
 -10   7   8        2.49        0.32      5.00 o 
  -9   7   8        9.17       10.88      8.21 o 
  -8   7   8      105.07      104.94      8.31 o 
  -7   7   8        3.71        0.35      4.66 o 
  -6   7   8      118.98      124.61      8.49 o 
  -5   7   8        4.78        4.36      4.76 o 
  -4   7   8       40.15       34.23      4.77 o 
  -3   7   8      106.01      116.07      6.57 o 
  -2   7   8        3.52       -0.73      3.38 o 
  -1   7   8        2.20       -3.76      3.01 o 
   0   7   8        0.97       -4.03      3.76 o 
   1   7   8       33.53       39.22     10.13 o 
   2   7   8       25.73       30.51      5.96 o 
   3   7   8       63.08       62.08      7.84 o 
   4   7   8       16.76       13.86      5.42 o 
   5   7   8       10.10        1.79      4.97 o 
  -9   8   8        5.08       12.39      5.72 o 
  -8   8   8       12.67       17.28      6.05 o 
  -7   8   8        1.42        4.68      5.17 o 
  -6   8   8       14.16       10.28      5.05 o 
  -5   8   8        5.51        5.68      5.14 o 
  -4   8   8       53.42       46.57     13.28 o 
  -3   8   8        3.05       -2.08      3.02 o 
  -2   8   8       31.30       27.93      4.70 o 
  -1   8   8       16.20       19.05      5.54 o 
   0   8   8        9.70        6.89      4.63 o 
   1   8   8       10.76        7.73      5.10 o 
   2   8   8       17.70       19.61      5.93 o 
   3   8   8       25.66       27.50     10.38 o 
  -5   9   8       26.06       23.80      9.22 o 
  -4   9   8       10.22       18.88      8.01 o 
  -3   9   8       70.02       58.76      7.73 o 
  -2   9   8       26.69       15.43      6.14 o 
  -1   9   8       27.44       30.75      5.28 o 
 -15   1   9       19.82       24.92      4.96 o 
 -14   1   9        1.45       -2.02      3.26 o 
 -13   1   9       13.11        8.56      3.58 o 
 -12   1   9        6.26        4.39      3.11 o 
 -11   1   9      140.16      138.57      6.64 o 
 -10   1   9       53.01       53.00      7.55 o 
  -9   1   9      104.54       94.20      7.20 o 
  -8   1   9      137.81      126.91     12.52 o 
  -7   1   9        0.19       -0.74      4.00 o 
  -6   1   9       14.18        6.18      4.41 o 
  -5   1   9       18.24       20.65      4.99 o 
  -4   1   9       24.85       28.28      5.43 o 
  -3   1   9       12.69        5.30      4.80 o 
  -2   1   9       17.87       14.63      4.84 o 
  -1   1   9      163.63      161.07      8.35 o 
   0   1   9      194.11      182.36     14.60 o 
   1   1   9        6.23        6.72      4.09 o 
   2   1   9        7.31        5.00      3.16 o 
   3   1   9        0.42        1.14      3.02 o 
   4   1   9       34.49       27.81      4.52 o 
   5   1   9       43.06       41.20      5.66 o 
   6   1   9       24.59       30.39      4.83 o 
   7   1   9        2.38        2.62      3.53 o 
   8   1   9        0.34       -0.22      3.84 o 
 -15   2   9       44.42       58.29      6.55 o 
 -14   2   9       33.48       23.91      5.06 o 
 -13   2   9       11.61        4.02      3.62 o 
 -12   2   9        0.64        2.61      3.13 o 
 -11   2   9        4.55        1.15      2.95 o 
 -10   2   9       43.87       41.89      6.53 o 
  -9   2   9        9.53        2.20      5.64 o 
  -8   2   9       18.97        9.27      3.55 o 
  -7   2   9        1.83       -2.55      5.45 o 
  -6   2   9       81.54       99.65     12.91 o 
  -5   2   9       40.12       49.13      6.56 o 
  -4   2   9      129.19      127.89      8.47 o 
  -3   2   9        5.96        2.44      3.97 o 
  -2   2   9       20.79       21.65      4.86 o 
  -1   2   9       10.31       14.43      4.70 o 
   0   2   9      360.60      374.33     29.83 o 
   1   2   9       16.07       11.47      4.57 o 
   2   2   9        0.22       -5.09      3.40 o 
   3   2   9      240.80      235.60     12.87 o 
   4   2   9        0.00        0.08      3.91 o 
   5   2   9       13.37       12.27      3.77 o 
   6   2   9        0.08       -3.48      3.32 o 
   7   2   9        0.32       -1.25      3.37 o 
   8   2   9        7.63        7.89      5.46 o 
 -14   3   9        0.26       -1.35      3.82 o 
 -13   3   9       43.53       61.18     10.27 o 
 -12   3   9       10.00       20.22      4.37 o 
 -11   3   9        5.13        6.24      3.21 o 
 -10   3   9        1.50        1.05      3.83 o 
  -9   3   9        3.06        1.97      3.35 o 
  -8   3   9       16.92       15.95      8.17 o 
  -7   3   9        7.62       -0.90      6.59 o 
  -6   3   9      187.28      184.05      9.75 o 
  -5   3   9       15.49       14.57      5.05 o 
  -4   3   9       43.35       39.83      9.06 o 
  -3   3   9       85.96       96.74     10.95 o 
  -2   3   9      104.99       99.20      7.82 o 
  -1   3   9      167.63      157.09      9.25 o 
   0   3   9        0.27       -3.56      3.86 o 
   1   3   9      265.62      283.80     11.78 o 
   2   3   9        1.22       -4.67      3.61 o 
   3   3   9        4.87        2.26      3.82 o 
   4   3   9        0.14        0.36      4.16 o 
   5   3   9      172.73      181.87     16.02 o 
   6   3   9       10.12        9.17      4.97 o 
   7   3   9       41.39       46.48      7.00 o 
 -13   4   9       30.98       44.45      6.26 o 
 -12   4   9      114.80      134.66      6.94 o 
 -11   4   9       14.45       14.67      4.92 o 
 -10   4   9        3.29        2.31      4.36 o 
  -9   4   9        0.00       -4.85      3.58 o 
  -8   4   9        2.41        2.87      3.66 o 
  -7   4   9       10.30        0.25      2.82 o 
  -6   4   9       22.52       14.99      3.48 o 
  -5   4   9       12.06        9.42      4.71 o 
  -4   4   9      108.30      112.08      8.36 o 
  -3   4   9      296.43      286.36     11.97 o 
  -2   4   9       95.62       97.66      8.55 o 
  -1   4   9      229.39      226.48     10.86 o 
   0   4   9      625.43      623.48     19.80 o 
   1   4   9      154.79      160.71      9.52 o 
   2   4   9        0.01       -5.46      3.64 o 
   3   4   9        1.23       -3.75      5.11 o 
   4   4   9       21.21       29.54      9.76 o 
   5   4   9       52.13       57.88     11.03 o 
   6   4   9       40.24       48.97     13.40 o 
 -13   5   9        2.58       -0.65      3.67 o 
 -12   5   9       34.80       53.17     11.32 o 
 -11   5   9       26.40       16.37      5.88 o 
 -10   5   9        0.00       -4.71      3.91 o 
  -9   5   9        9.61       13.75      4.81 o 
  -8   5   9        1.65       -3.32      3.79 o 
  -7   5   9        5.54        2.78      4.09 o 
  -6   5   9        2.33       -2.07      2.78 o 
  -5   5   9        0.54       -0.49      3.90 o 
  -4   5   9        9.50       11.46      4.57 o 
  -3   5   9        5.37       10.40      4.69 o 
  -2   5   9      173.02      166.42      9.48 o 
  -1   5   9      126.59      130.45      9.16 o 
   0   5   9        0.04       -3.80      4.01 o 
   1   5   9        4.91        6.09      4.51 o 
   2   5   9        0.93       -5.98      3.99 o 
   3   5   9        0.11       -4.96      4.07 o 
   4   5   9        7.60       20.74     11.26 o 
   5   5   9       92.35       96.61      9.30 o 
 -11   6   9       49.48       43.09      8.56 o 
 -10   6   9       15.99        6.96      5.40 o 
  -9   6   9       37.88       25.50      6.03 o 
  -8   6   9       10.09       14.61      6.22 o 
  -7   6   9      109.51      108.20      8.06 o 
  -6   6   9       31.02       18.77      5.50 o 
  -5   6   9       19.35       10.40      3.58 o 
  -4   6   9        0.21       -4.78      5.04 o 
  -3   6   9      213.44      225.37     11.13 o 
  -2   6   9        4.66        6.99      9.04 o 
  -1   6   9       93.23      117.53      9.52 o 
   0   6   9        0.60       -1.47      3.83 o 
   1   6   9        6.22       -1.73      4.63 o 
   2   6   9       12.25        6.61      5.15 o 
   3   6   9        1.31       -6.25      4.17 o 
   4   6   9        1.94       -5.08      4.77 o 
  -9   7   9       31.33       37.24     13.17 o 
  -8   7   9       18.56       26.43      8.50 o 
  -7   7   9       60.08       71.10     14.88 o 
  -6   7   9        1.88       -2.26      5.08 o 
  -5   7   9        0.04       -3.55      4.11 o 
  -4   7   9       18.18       14.72      5.74 o 
  -3   7   9        0.03       -8.37      5.66 o 
  -2   7   9       66.08       89.88      8.95 o 
  -1   7   9       72.55       72.25      7.99 o 
   0   7   9        8.80        6.99      4.94 o 
   1   7   9        2.98       -5.09      4.61 o 
   2   7   9        0.29        0.94      4.80 o 
  -6   8   9        0.00        0.07      4.65 o 
  -5   8   9        1.67        0.29     12.08 o 
  -4   8   9       76.73       79.79      8.64 o 
  -3   8   9        8.71        6.57      7.95 o 
  -2   8   9        0.17       -4.11      4.42 o 
  -1   8   9        1.42       -5.08      4.64 o 
 -14   0  10        1.46       -6.73      4.55 o 
 -13   0  10       49.08       40.80      7.12 o 
  -9   0  10      168.97      158.26     14.16 o 
  -8   0  10       69.02       86.38     11.86 o 
  -7   0  10       13.86        7.04      7.12 o 
  -6   0  10       41.37       66.12     10.70 o 
  -5   0  10       90.00      104.82     12.41 o 
  -4   0  10       31.29       14.97      7.90 o 
  -3   0  10       39.61       54.65      9.65 o 
  -2   0  10       97.01      109.88     11.08 o 
  -1   0  10        0.72       -8.60      5.99 o 
   0   0  10      108.04      111.63     11.51 o 
   1   0  10       44.14       49.32      8.98 o 
   2   0  10       13.85        8.05      6.03 o 
   3   0  10        3.63        5.63      4.45 o 
   4   0  10       28.47       18.87      5.24 o 
   5   0  10        9.18       11.67      7.00 o 
   6   0  10        0.00       -0.62      5.37 o 
 -14   1  10       19.50       17.78      6.67 o 
 -13   1  10       11.38        8.28      5.25 o 
 -12   1  10        7.31        8.48      4.82 o 
 -10   1  10       13.40       -3.81      7.97 o 
  -9   1  10       17.20       18.21      7.49 o 
  -8   1  10       14.94       20.56      5.85 o 
  -7   1  10      167.74      173.31     10.03 o 
  -6   1  10      157.42      162.50      9.93 o 
  -5   1  10       67.18       75.85      8.33 o 
  -4   1  10        1.38        0.33      4.50 o 
  -3   1  10       69.29       78.10      9.65 o 
  -2   1  10        5.03        3.84      4.35 o 
  -1   1  10        4.52        5.37      4.29 o 
   0   1  10      122.37      120.14      8.47 o 
   1   1  10        3.61       -1.35      3.35 o 
   2   1  10      119.37      100.31      8.18 o 
   3   1  10        4.34       -0.15      4.36 o 
   4   1  10        2.30        0.78      3.64 o 
   5   1  10        0.34       -5.25      3.50 o 
   6   1  10        1.26        0.95      3.86 o 
 -13   2  10        5.78        5.76      5.13 o 
 -12   2  10        4.87        2.41      4.28 o 
 -11   2  10        1.32       -8.25      8.28 o 
 -10   2  10        5.45        3.89      6.96 o 
  -9   2  10       52.32       90.20     13.50 o 
  -8   2  10       38.58       45.77      7.10 o 
  -7   2  10        7.75       11.25      5.73 o 
  -6   2  10       14.53       14.74      6.46 o 
  -5   2  10       77.88       90.05     11.59 o 
  -4   2  10        0.23        1.44      4.49 o 
  -3   2  10      118.23      122.64      8.93 o 
  -2   2  10       25.76       19.17      8.87 o 
  -1   2  10      166.25      163.62     18.88 o 
   0   2  10        3.38        2.36      4.24 o 
   1   2  10       68.96       66.01      7.34 o 
   2   2  10      144.51      136.04      8.81 o 
   3   2  10       26.98       28.68     10.33 o 
   4   2  10        2.38       -0.22      4.56 o 
   5   2  10       18.09       12.64      5.17 o 
 -13   3  10        0.09       -6.13      4.09 o 
 -12   3  10        0.32       -4.74      5.50 o 
 -11   3  10        6.21        2.78      6.07 o 
 -10   3  10       22.24        9.06      9.18 o 
  -9   3  10       32.27       37.42     10.97 o 
  -8   3  10        4.26        5.43      5.24 o 
  -7   3  10       99.77      117.42     12.64 o 
  -6   3  10       54.28       39.44     10.23 o 
  -5   3  10        0.42        2.26      7.27 o 
  -4   3  10      137.11      138.93     13.65 o 
  -3   3  10       29.99       20.21      5.76 o 
  -2   3  10       27.08       34.04      6.37 o 
  -1   3  10       17.15       16.54      5.36 o 
   0   3  10        5.43       -0.07      4.29 o 
   1   3  10        0.71       -3.47      3.61 o 
   2   3  10        0.12       -4.67      4.80 o 
   3   3  10       19.59       20.21      5.67 o 
   4   3  10        4.00        5.10      5.11 o 
   5   3  10       12.03        9.83      5.53 o 
 -12   4  10       15.86       19.02      5.73 o 
 -11   4  10       13.53       12.03      5.30 o 
 -10   4  10        1.41       -1.97      4.15 o 
  -9   4  10       11.73        1.79      9.02 o 
  -8   4  10        2.84       -6.18      6.77 o 
  -7   4  10        7.64       11.95      4.87 o 
  -6   4  10       57.26       50.51      7.02 o 
  -5   4  10        1.03       -0.14      3.75 o 
  -4   4  10        1.58       -0.38      3.77 o 
  -3   4  10       15.08       16.13      5.48 o 
  -2   4  10        7.01       -0.65      4.12 o 
  -1   4  10       35.07       32.37      6.44 o 
   0   4  10        8.65        0.46      4.84 o 
   1   4  10        0.09        0.88      4.58 o 
   2   4  10        1.08        1.90      4.75 o 
   3   4  10       18.02       17.46      5.99 o 
   4   4  10       26.99       16.48      5.95 o 
 -11   5  10       22.50       12.49     10.46 o 
 -10   5  10       21.79       17.26      5.85 o 
  -9   5  10        1.91       -5.97      3.98 o 
  -8   5  10      121.69      143.29     16.18 o 
  -7   5  10      203.23      202.68     17.31 o 
  -6   5  10        5.31        8.52      4.77 o 
  -5   5  10       63.32       57.27      7.60 o 
  -4   5  10       16.30       25.02     11.20 o 
  -3   5  10       50.09       62.76      8.15 o 
  -2   5  10       63.91       70.15      8.18 o 
  -1   5  10        2.93       -2.01      5.56 o 
   0   5  10        0.07       -2.22      4.19 o 
   1   5  10        5.95        5.84      5.17 o 
   2   5  10       40.62       42.93      7.12 o 
   3   5  10       37.17       50.87      7.41 o 
  -9   6  10       28.91       19.47      5.89 o 
  -8   6  10        6.11        2.96      9.26 o 
  -7   6  10        1.66        1.44      8.63 o 
  -6   6  10        8.77        9.33      9.33 o 
  -5   6  10        1.74        3.65      4.77 o 
  -4   6  10        5.78        4.26      5.18 o 
  -3   6  10        9.76        9.10      5.19 o 
  -2   6  10        0.94       -3.51      4.26 o 
  -1   6  10        4.79       -3.53      4.77 o 
   0   6  10       17.39       19.45      6.52 o 
   1   6  10        0.01       -7.41      4.94 o 
  -6   7  10        5.08       20.11     10.66 o 
  -5   7  10       16.53       14.94      9.96 o 
  -4   7  10       48.99       63.29      9.94 o 
  -3   7  10        2.31        3.37      5.08 o 
  -2   7  10        1.75       -4.82      4.96 o 
 -12   1  11        5.16       -1.01      9.96 o 
 -11   1  11        1.81        5.61      6.10 o 
 -10   1  11        1.29       -4.58      5.81 o 
  -9   1  11        9.34        3.85      5.78 o 
  -8   1  11       47.06       55.07      8.63 o 
  -7   1  11        2.80       10.74      5.82 o 
  -6   1  11        1.68        5.12      5.13 o 
  -5   1  11        0.95       -0.41      5.13 o 
  -4   1  11       17.96       20.10      6.21 o 
  -3   1  11        0.87       -1.67      4.56 o 
  -2   1  11        0.31       -2.98      4.86 o 
  -1   1  11        0.00      -10.03      6.69 o 
   0   1  11        0.65       -0.75      4.44 o 
   1   1  11       21.92       13.35      5.38 o 
   2   1  11        1.52       -5.76      4.25 o 
   3   1  11        4.55       -2.23      3.81 o 
 -11   2  11        1.88        1.94      9.06 o 
 -10   2  11       44.23       48.41      8.56 o 
  -9   2  11        5.33        8.27      6.22 o 
  -8   2  11        3.65       -1.80      5.88 o 
  -7   2  11       19.87       20.76      7.06 o 
  -6   2  11       32.33       34.30      6.60 o 
  -5   2  11        4.15       16.92      9.33 o 
  -4   2  11      115.03      137.41     15.09 o 
  -3   2  11        0.92       -9.06      6.46 o 
  -2   2  11        4.64       -0.95      5.39 o 
  -1   2  11       27.58       26.58     11.65 o 
   0   2  11        0.01       -1.32      4.65 o 
   1   2  11        4.27       -1.45      4.52 o 
   2   2  11        9.28       10.27      5.50 o 
   3   2  11        7.15        2.67      4.94 o 
 -11   3  11        1.38       11.55      9.41 o 
 -10   3  11        0.03       -0.86      6.06 o 
  -9   3  11        9.42        8.63      8.44 o 
  -8   3  11       12.37       13.15      8.98 o 
  -7   3  11       28.04       38.89     11.94 o 
  -6   3  11      117.92      124.93     15.48 o 
  -5   3  11       79.42       88.60     13.77 o 
  -4   3  11       30.68       33.12     10.15 o 
  -3   3  11      112.59      115.20     10.40 o 
  -2   3  11        7.75        7.72      4.96 o 
  -1   3  11        0.03       -6.56      4.37 o 
   0   3  11       25.40       30.73      6.73 o 
   1   3  11        0.31        0.36      4.81 o 
   2   3  11        4.00       -6.74      4.49 o 
 -10   4  11        0.80       -2.92      7.62 o 
  -9   4  11        0.09       -8.98      8.79 o 
  -8   4  11       96.91      111.16     15.64 o 
  -7   4  11      232.22      247.48     12.22 o 
  -6   4  11        6.99       12.96      5.52 o 
  -5   4  11       96.00      108.25      9.31 o 
  -4   4  11      242.56      261.78     12.68 o 
  -3   4  11      146.69      174.07     15.95 o 
  -2   4  11        1.53        6.73      5.18 o 
  -1   4  11        0.21       -2.90      4.54 o 
   0   4  11        0.75       -0.58      4.77 o 
   1   4  11       37.66       44.89     11.30 o 
  -8   5  11       50.89       78.57     14.55 o 
  -7   5  11        2.57       22.56     10.07 o 
  -6   5  11      127.83      148.63     10.47 o 
  -5   5  11       29.14       34.89      7.07 o 
  -4   5  11        0.01       -3.20      5.10 o 
  -3   5  11       17.05       21.54      9.16 o 
  -2   5  11       56.57       68.68      8.78 o 
  -1   5  11        5.44        1.69      5.23 o 
  -9   0  12        0.27       -0.78      8.83 o 
  -8   0  12       41.54       29.37     11.82 o 
  -7   0  12       20.45       30.61     10.15 o 
  -6   0  12       12.31       22.91      9.26 o 
  -5   0  12       21.06       37.84     10.54 o 
  -4   0  12      141.21      165.73     15.56 o 
  -3   0  12       90.86      115.52     14.43 o 
  -2   0  12        6.19        1.28      8.13 o 
  -1   0  12        5.85       -8.87      7.04 o 
  -9   1  12       14.62       12.66      7.38 o 
  -8   1  12        1.78       11.57      6.17 o 
  -7   1  12       62.13       86.69     15.81 o 
  -6   1  12        8.11        7.93      9.00 o 
  -5   1  12       11.12       24.23      6.71 o 
  -4   1  12       53.25       73.90      8.62 o 
  -3   1  12        0.87       -2.96      8.52 o 
  -2   1  12       61.82       77.32     12.41 o 
  -1   1  12        1.36      -11.67      7.78 o 
  -8   2  12        1.62        2.49      8.60 o 
  -7   2  12        3.53        3.50      8.32 o 
  -6   2  12        6.59        7.00      8.79 o 
  -5   2  12       33.07       29.21     12.17 o 
  -4   2  12        7.89       20.26     10.15 o 
  -3   2  12       39.54       32.48     11.40 o 
  -2   2  12        8.03       -2.33      8.36 o 
  -1   2  12       17.03       10.97      8.42 o 
  -6   3  12       14.67       17.42      9.61 o 
  -5   3  12        6.50        8.32      5.90 o 
  -4   3  12        6.90        0.31      5.03 o 
  -3   3  12        0.63        5.60      5.46 o 
                                                 
